# Supplementary material for: Growth, body condition and contest performance after early‐life food restriction in a long‐lived tropical fish
Source: Ecol Evol. 2021 Jul 24;11(16):10904–16. doi: 10.1002/ece3.7867 (PMC8366895; doi:10.1002/ece3.7867)
Supplement: Supplementary file 1 — Table S1‐S4 [file ECE3-11-10904-s001.xlsx]

## Sheet: S1 LMM results
Table S1
Results from linear mixed models investigating differences in standard length (SL in cm) and condition factor (Fulton's K) between the control and intermittent-feeding (IF) groups of Tropheus "Ikola" measured at 4-week intervals.
The LMM included full-sib group membership to account for independence of datapoints due to relatedness.
Shapiro Wilk tests tested for normality of residuals.
N, number of fish; est., effect estimate in LMM; SE, standard error of est. in LMM
Significant p-values (p < 0.05) are printed in bold. P-values shown are not corrected for multiple testing.
SL, males
		control group	effect of IF-treatment				Shapiro Wilk test (residuals)
weeks	N	intercept	est.	SE	t-value	p-value	p-value
0	54	2.283	7.54234e-05	0.039935	0.00188865	0.998503	0.669956
4	52	2.62619	-0.176335	0.0365494	-4.82455	2.31753e-05	0.147146
8	54	2.80068	-0.233316	0.0397187	-5.87421	7.71902e-07	0.412171
12	54	3.10391	-0.401681	0.0465658	-8.62609	1.32688e-10	0.600243
16	54	3.35449	-0.502388	0.0504162	-9.96482	2.51947e-12	0.160182
20	54	3.65826	-0.595473	0.0487289	-12.2201	4.74858e-15	0.252396
24	54	4.00067	-0.588363	0.0642519	-9.15712	1.47471e-11	0.71978
28	54	4.29584	-0.55091	0.0618703	-8.90428	3.50926e-11	0.717044
32	53	4.51302	-0.492263	0.0603584	-8.15568	3.16915e-10	0.294568
36	53	4.75953	-0.477498	0.0660846	-7.22555	5.52276e-09	0.88471
40	53	4.95821	-0.43887	0.0749681	-5.85409	5.30795e-07	0.635865
44	54	5.15731	-0.335742	0.0728937	-4.60591	3.30529e-05	0.433623
48	53	5.30312	-0.32226	0.0762328	-4.22731	0.000115048	0.696789
52	52	5.53937	-0.396359	0.0782331	-5.06639	7.45392e-06	0.184042
56	50	5.70591	-0.35677	0.082615	-4.31847	9.40984e-05	0.572369
60	40	5.77503	-0.248621	0.0985908	-2.52174	0.0165804	0.0889531
64	42	5.85475	-0.192617	0.106716	-1.80494	0.0800224	0.810944
68	38	5.88265	-0.0877724	0.105063	-0.835429	0.409626	0.397623
72	49	6.04994	-0.175996	0.0965125	-1.82355	0.0757962	0.656056
76	35	6.20387	-0.358262	0.13082	-2.73858	0.0107274	0.193363
80	20	6.13077	-0.0450549	0.159986	-0.281619	0.781448	0.164388
SL, females
		control group	effect of IF-treatment				Shapiro Wilk test (residuals)
weeks	N	intercept	est.	SE	t-value	p-value	p-value
0	30	2.3019	0.0447121	0.0508719	0.878917	0.39088	0.841385
4	30	2.5684	-0.0888865	0.0459349	-1.93505	0.06938	0.792546
8	30	2.75865	-0.194584	0.0560445	-3.47196	0.00284747	0.818922
12	30	2.99484	-0.324644	0.0769564	-4.21855	0.000522317	0.885601
16	30	3.1927	-0.379647	0.0725049	-5.23616	6.25135e-05	0.911686
20	30	3.49211	-0.495902	0.069695	-7.11532	1.43271e-06	0.622786
24	30	3.71923	-0.409835	0.114027	-3.59419	0.00192992	0.820856
28	30	3.91022	-0.405552	0.100447	-4.03747	0.000713426	0.0923746
32	29	4.02943	-0.296901	0.103082	-2.88025	0.00931377	0.634373
36	29	4.19534	-0.232298	0.107124	-2.1685	0.0421876	0.568963
40	28	4.36544	-0.205797	0.0972595	-2.11596	0.0480943	0.259685
44	29	4.5544	-0.108206	0.0797508	-1.3568	0.192152	0.388783
48	28	4.61339	-0.0949519	0.0785331	-1.20907	0.242654	0.485729
52	25	4.73563	-0.0558805	0.0953477	-0.58607	0.566617	0.935494
56	21	4.75293	-0.032726	0.100213	-0.326566	0.748824	0.190296
60	18	4.73402	0.103987	0.105654	0.984216	0.341888	0.473414
64	21	4.83547	0.105304	0.0988234	1.06558	0.307839	0.68287
68	20	4.96667	0.0515152	0.0933456	0.551876	0.587821	0.282047
72	18	4.95	0.13	0.105801	1.22873	0.236941	0.727815
76	17	5.075	0.0694444	0.113418	0.612287	0.549518	0.275316
80	11	5.1	0.0857143	0.116058	0.738549	0.478997	0.956414
K, males
		control group	effect of IF-treatment				Shapiro Wilk test (residuals)
weeks	N	intercept	est.	SE	t-value	p-value	p-value
0	45	3.49286	-0.0832986	0.101735	-0.818781	0.417646	0.0605146
4	51	3.34036	0.00661417	0.0790142	0.0837085	0.933706	0.239859
8	54	3.59608	-0.146483	0.0819755	-1.78692	0.081087	0.929969
12	54	3.55044	-0.0314305	0.0570066	-0.551349	0.584167	0.43244
16	54	3.6198	-0.085646	0.0592646	-1.44514	0.155439	0.534159
20	52	3.57125	-0.03252	0.04457	-0.73	0.469	0.8289
24	53	3.50115	0.08749	0.06762	1.294	0.202	0.1855
28	54	3.39627	0.0880929	0.0492389	1.78909	0.0804409	0.671822
32	53	3.43224	0.0703927	0.0475156	1.48147	0.145784	0.59402
36	52	3.39239	0.08012	0.04832	1.658	0.105	0.5
40	52	3.38596	0.065752	0.046855	1.40331	0.167738	0.719952
44	54	3.31798	0.0767329	0.040306	1.90376	0.0635439	0.0891323
48	53	3.3984	-0.0162232	0.0521476	-0.311101	0.757241	0.769787
52	52	3.27385	0.0791881	0.0473618	1.67198	0.101638	0.919708
56	50	3.24918	0.00801408	0.0469944	0.170533	0.865423	0.355339
60	39	3.32614	-0.04387	0.04901	-0.895	0.377	0.7484
64	42	3.26367	0.020441	0.0469744	0.435153	0.666245	0.224195
68	38	3.36813	-0.0720696	0.0454055	-1.58724	0.122605	0.0674427
72	48	3.36204	-0.08508	0.05744	-1.481	0.147	0.2072
76	35	3.26407	0.083048	0.0444034	1.87031	0.0724808	0.939985
80	20	3.37254	-0.0163042	0.0771731	-0.211268	0.835181	0.542249
K, females
		control group	effect of IF-treatment				Shapiro Wilk test (residuals)
weeks	N	intercept	est.	SE	t-value	p-value	p-value
0	21	3.53868	-0.0232008	0.117178	-0.197997	0.84534	0.764829
4	30	3.33495	-0.0545634	0.128574	-0.424375	0.674535	0.504114
8	30	3.52984	-0.18924	0.0702683	-2.6931	0.0140229	0.78742
12	30	3.49133	-0.00632831	0.0860032	-0.0735823	0.942052	0.738868
16	30	3.5599	-0.0393942	0.0941498	-0.418421	0.679828	0.545699
20	30	3.53909	-0.0201412	0.0944466	-0.213255	0.833031	0.102185
24	30	3.56564	0.0309301	0.0917176	0.337232	0.73902	0.878542
28	30	3.47666	0.105703	0.0886669	1.19213	0.246708	0.548073
32	29	3.41458	0.161631	0.0525406	3.07631	0.00702384	0.397748
36	29	3.52445	0.074654	0.0732074	1.01976	0.321116	0.752321
40	27	3.42923	0.187215	0.0735527	2.54531	0.0174656	0.408424
44	29	3.49277	0.0355749	0.0606	0.587045	0.563533	0.597542
48	28	3.55951	0.0683001	0.05906	1.15645	0.264648	0.127231
52	25	3.45108	0.033382	0.0668904	0.499055	0.623992	0.235658
56	21	3.49181	0.0391675	0.0616594	0.635224	0.537422	0.325056
60	18	3.56614	-0.0972965	0.0986495	-0.986285	0.338674	0.360797
64	21	3.58291	0.0307909	0.0949793	0.324185	0.751861	0.914437
68	20	3.52292	-0.0128926	0.0705889	-0.182643	0.858511	0.364673
72	18	3.62131	-0.0898732	0.110607	-0.812548	0.428402	0.314124
76	17	3.51651	-0.0390488	0.0559889	-0.697438	0.502541	0.998579
80	11	3.61578	-0.0491467	0.0986636	-0.498124	0.630341	0.099124

## Sheet: S2 growth
Table S2
Body size (standard length, SL), weight and Fulton's condition factor (K) measured at 4-week intervals (time points 1-21; week 0 - 80) in males (m) and females (m) in the intermittent feeding (IF) or control (C) treatment. ID, identifyer of the individual fish; brood, identifyer of the brood (=full-sib family).
ID	brood	sex	time point	weeks	treatment	SL [cm]	weight [g]	K
f9.1	9	m	1	0	C	2.1	NA	NA
f9.2	9	f	1	0	C	2.1	NA	NA
f9.3	9	m	1	0	C	2	NA	NA
f9.4	9	f	1	0	IF	2.2	NA	NA
f9.5	9	m	1	0	IF	2.2	NA	NA
f9.6	9	m	1	0	IF	1.9	NA	NA
f10.1	10	m	1	0	IF	2.3	NA	NA
f10.10	10	m	1	0	C	2.1	NA	NA
f10.2	10	f	1	0	IF	2.5	NA	NA
f10.3	10	f	1	0	IF	2.3	NA	NA
f10.4	10	f	1	0	IF	2.5	NA	NA
f10.5	10	f	1	0	IF	2.6	NA	NA
f10.6	10	f	1	0	C	2.2	NA	NA
f10.7	10	f	1	0	C	2.6	NA	NA
f10.8	10	m	1	0	C	1.9	NA	NA
f10.9	10	m	1	0	C	2.4	NA	NA
f12.1	12	f	1	0	C	2.4	0.48	3.47222
f12.2	12	m	1	0	C	2.3	0.63	5.17794
f12.3	12	m	1	0	C	2.5	0.67	4.288
f12.4	12	m	1	0	IF	2.5	0.5	3.2
f12.5	12	m	1	0	IF	2.5	0.54	3.456
f12.6	12	m	1	0	IF	2.6	0.65	3.69822
f13.2	13	m	1	0	C	2.3	0.54	4.43823
f13.3	13	m	1	0	C	2.7	0.63	3.20073
f13.4	13	m	1	0	C	2.2	0.33	3.09917
f13.6	13	f	1	0	IF	2.3	0.46	3.78072
f13.7	13	m	1	0	IF	2.4	0.4	2.89352
f13.8	13	f	1	0	IF	2.4	0.65	4.70197
f13.9	13	f	1	0	IF	2.4	0.42	3.03819
f14.1	14	m	1	0	C	2	0.26	3.25
f14.10	14	f	1	0	IF	2.1	0.29	3.13141
f14.11	14	m	1	0	IF	2	0.29	3.625
f14.2	14	f	1	0	C	2.1	0.32	3.45535
f14.3	14	m	1	0	C	2	0.31	3.875
f14.4	14	m	1	0	C	2.2	0.36	3.38092
f14.6	14	f	1	0	C	2	0.28	3.5
f14.9	14	m	1	0	IF	2.1	0.35	3.77929
f15.1	15	f	1	0	IF	2.2	0.37	3.47483
f15.2	15	f	1	0	IF	2.1	0.36	3.88727
f15.4	15	m	1	0	IF	2.2	0.34	3.19309
f15.5	15	m	1	0	C	2.2	0.38	3.56875
f15.6	15	m	1	0	C	2	0.31	3.875
f16.1	16	m	1	0	IF	2.1	0.31	3.34737
f16.3	16	m	1	0	IF	2.1	0.28	3.02343
f16.4	16	m	1	0	IF	1.9	0.22	3.20746
f16.5	16	f	1	0	IF	2.2	0.4	3.75657
f16.6	16	f	1	0	C	1.9	0.23	3.35326
f16.7	16	m	1	0	C	2.1	0.31	3.34737
f16.8	16	f	1	0	C	2	0.26	3.25
f17.1	17	f	1	0	C	2	0.27	3.375
f17.10	17	m	1	0	IF	2	0.3	3.75
f17.11	17	f	1	0	IF	2	0.28	3.5
f17.12	17	m	1	0	IF	1.9	0.25	3.64485
f17.2	17	m	1	0	C	2.2	0.33	3.09917
f17.3	17	m	1	0	C	2.1	0.28	3.02343
f17.4	17	m	1	0	C	2.1	0.31	3.34737
f17.5	17	m	1	0	C	2	0.28	3.5
f17.7	17	m	1	0	IF	2	0.3	3.75
f17.8	17	m	1	0	IF	1.9	0.25	3.64485
f17.9	17	m	1	0	IF	2	0.27	3.375
f18.b	18	m	1	0	C	2	0.28	3.5
f19.2	19	m	1	0	C	1.9	0.22	3.20746
f21.10	21	m	1	0	C	2.6	0.54	3.07237
f21.11	21	f	1	0	C	2.3	0.45	3.69853
f21.12	21	m	1	0	C	2.4	0.42	3.03819
f21.13	21	m	1	0	C	2.2	0.39	3.66266
f21.15	21	m	1	0	C	2.4	0.46	3.32755
f21.2	21	f	1	0	IF	2.1	0.3	3.23939
f21.3	21	m	1	0	IF	2.4	0.48	3.47222
f21.5	21	m	1	0	IF	2.2	0.34	3.19309
f21.6	21	m	1	0	IF	2.5	0.5	3.2
f21.7	21	m	1	0	IF	2.3	0.4	3.28758
f21.8	21	m	1	0	C	2.4	0.47	3.39988
f21.9	21	m	1	0	C	2.3	0.37	3.04101
f22.1	22	m	1	0	IF	2.6	0.56	3.18616
f22.2	22	f	1	0	IF	2.7	0.68	3.45476
f22.3	22	f	1	0	C	2.8	0.73	3.32544
f23.1	23	f	1	0	C	2.6	0.71	4.0396
f23.2	23	m	1	0	C	2.6	0.71	4.0396
f23.3	23	m	1	0	IF	2.8	0.77	3.50765
f23.4	23	f	1	0	IF	2.6	0.67	3.81202
f23.5	23	f	1	0	IF	2.8	0.8	3.64431
f24.1	24	m	1	0	C	3.1	1.18	3.96093
f24.2	24	f	1	0	C	2.7	0.76	3.8612
f9.1	9	m	2	4	C	3	0.89	3.2963
f9.2	9	f	2	4	C	2.5	0.46	2.944
f9.3	9	m	2	4	C	2.9	0.8	3.28017
f9.4	9	f	2	4	IF	2.5	0.48	3.072
f9.5	9	m	2	4	IF	2.7	0.57	2.8959
f9.6	9	m	2	4	IF	2.3	0.62	5.09575
f10.1	10	m	2	4	IF	2.6	0.64	3.64133
f10.10	10	m	2	4	C	2.8	0.73	3.32544
f10.2	10	f	2	4	IF	2.7	0.6	3.04832
f10.3	10	f	2	4	IF	2.6	0.5	2.84479
f10.4	10	f	2	4	IF	2.7	0.76	3.8612
f10.5	10	f	2	4	IF	2.7	0.72	3.65798
f10.6	10	f	2	4	C	2.8	0.63	2.8699
f10.7	10	f	2	4	C	2.9	0.63	2.58313
f10.8	10	m	2	4	C	2.5	0.41	2.624
f10.9	10	m	2	4	C	3	0.7	2.59259
f12.1	12	f	2	4	C	2.5	0.61	3.904
f12.2	12	m	2	4	C	2.6	0.58	3.29995
f12.3	12	m	2	4	C	2.7	0.69	3.50556
f12.4	12	m	2	4	IF	2.5	0.53	3.392
f12.5	12	m	2	4	IF	2.5	0.61	3.904
f12.6	12	m	2	4	IF	2.6	0.56	3.18616
f13.2	13	m	2	4	C	2.4	0.49	3.54456
f13.3	13	m	2	4	C	2.7	0.65	3.30234
f13.4	13	m	2	4	C	2.3	0.37	3.04101
f13.6	13	f	2	4	IF	2.3	0.42	3.45196
f13.7	13	m	2	4	IF	2.4	0.46	3.32755
f13.8	13	f	2	4	IF	2.4	0.48	3.47222
f13.9	13	f	2	4	IF	2.4	0.45	3.25521
f14.1	14	m	2	4	C	2.3	0.29	2.3835
f14.10	14	f	2	4	IF	2.2	0.34	3.19309
f14.11	14	m	2	4	IF	2.1	0.29	3.13141
f14.2	14	f	2	4	C	2.3	0.39	3.20539
f14.3	14	m	2	4	C	2.2	0.36	3.38092
f14.4	14	m	2	4	C	2.3	0.4	3.28758
f14.6	14	f	2	4	C	2.1	0.31	3.34737
f14.9	14	m	2	4	IF	2.2	0.35	3.287
f15.1	15	f	2	4	IF	2.2	0.37	3.47483
f15.2	15	f	2	4	IF	2.2	0.35	3.287
f15.4	15	m	2	4	IF	2.2	0.34	3.19309
f15.5	15	m	2	4	C	2.4	0.43	3.11053
f15.6	15	m	2	4	C	2.2	0.33	3.09917
f16.1	16	m	2	4	IF	2.2	0.35	3.287
f16.3	16	m	2	4	IF	2.1	0.29	3.13141
f16.4	16	m	2	4	IF	2	0.24	3
f16.5	16	f	2	4	IF	2.2	0.32	3.00526
f16.6	16	f	2	4	C	2	0.24	3
f16.7	16	m	2	4	C	2.3	0.35	2.87663
f16.8	16	f	2	4	C	2	0.27	3.375
f17.1	17	f	2	4	C	2.2	0.35	3.287
f17.10	17	m	2	4	IF	2.1	0.28	3.02343
f17.11	17	f	2	4	IF	2.1	0.29	3.13141
f17.12	17	m	2	4	IF	2	0.26	3.25
f17.2	17	m	2	4	C	2.3	0.38	3.1232
f17.3	17	m	2	4	C	2.2	0.32	3.00526
f17.4	17	m	2	4	C	2.3	0.38	3.1232
f17.5	17	m	2	4	C	2.2	0.32	3.00526
f17.7	17	m	2	4	IF	2.2	0.32	3.00526
f17.8	17	m	2	4	IF	2.1	0.27	2.91545
f17.9	17	m	2	4	IF	2.1	0.27	2.91545
f19.2	19	m	2	4	C	2.2	0.43	4.03832
f21.10	21	m	2	4	C	2.8	0.85	3.87208
f21.11	21	f	2	4	C	2.7	0.76	3.8612
f21.12	21	m	2	4	C	2.6	0.73	4.15339
f21.13	21	m	2	4	C	2.6	0.74	4.21029
f21.2	21	f	2	4	IF	2.3	0.43	3.53415
f21.3	21	m	2	4	IF	2.5	0.57	3.648
f21.5	21	m	2	4	IF	2.4	0.54	3.90625
f21.6	21	m	2	4	IF	2.6	0.61	3.47064
f21.7	21	m	2	4	IF	2.4	0.54	3.90625
f21.8	21	m	2	4	C	2.8	0.86	3.91764
f21.9	21	m	2	4	C	2.6	0.71	4.0396
f22.1	22	m	2	4	IF	2.6	0.6	3.41375
f22.2	22	f	2	4	IF	2.8	0.67	3.05211
f22.3	22	f	2	4	C	3	0.89	3.2963
f23.1	23	f	2	4	C	2.9	0.93	3.81319
f23.2	23	m	2	4	C	2.9	0.94	3.8542
f23.3	23	m	2	4	IF	2.8	0.83	3.78098
f23.4	23	f	2	4	IF	2.8	0.76	3.4621
f23.5	23	f	2	4	IF	3	0.8	2.96296
f24.1	24	m	2	4	C	3.7	1.63	3.21797
f24.2	24	f	2	4	C	3.3	1.39	3.86788
f9.1	9	m	3	8	C	3	1.04	3.85185
f9.2	9	f	3	8	C	2.6	0.52	2.95858
f9.3	9	m	3	8	C	3	0.89	3.2963
f9.4	9	f	3	8	IF	2.5	0.52	3.328
f9.5	9	m	3	8	IF	2.6	0.58	3.29995
f9.6	9	m	3	8	IF	2.5	0.51	3.264
f10.1	10	m	3	8	IF	2.6	0.61	3.47064
f10.10	10	m	3	8	C	2.8	0.78	3.55321
f10.2	10	f	3	8	IF	2.7	0.55	2.79429
f10.3	10	f	3	8	IF	2.5	0.43	2.752
f10.4	10	f	3	8	IF	2.6	0.57	3.24306
f10.5	10	f	3	8	IF	2.7	0.58	2.94671
f10.6	10	f	3	8	C	2.8	0.69	3.14322
f10.7	10	f	3	8	C	2.8	0.7	3.18878
f10.8	10	m	3	8	C	2.6	0.47	2.6741
f10.9	10	m	3	8	C	3	0.89	3.2963
f12.1	12	f	3	8	C	2.6	0.67	3.81202
f12.2	12	m	3	8	C	2.7	0.67	3.40395
f12.3	12	m	3	8	C	2.8	0.77	3.50765
f12.4	12	m	3	8	IF	2.6	0.55	3.12927
f12.5	12	m	3	8	IF	2.6	0.6	3.41375
f12.6	12	m	3	8	IF	2.6	0.58	3.29995
f13.2	13	m	3	8	C	2.6	0.53	3.01548
f13.3	13	m	3	8	C	2.7	0.65	3.30234
f13.4	13	m	3	8	C	2.2	0.35	3.287
f13.6	13	f	3	8	IF	2.3	0.42	3.45196
f13.7	13	m	3	8	IF	2.5	0.44	2.816
f13.8	13	f	3	8	IF	2.4	0.46	3.32755
f13.9	13	f	3	8	IF	2.4	0.44	3.18287
f14.1	14	m	3	8	C	2.4	0.46	3.32755
f14.10	14	f	3	8	IF	2.3	0.38	3.1232
f14.11	14	m	3	8	IF	2.2	0.35	3.287
f14.2	14	f	3	8	C	2.3	0.43	3.53415
f14.3	14	m	3	8	C	2.3	0.44	3.61634
f14.4	14	m	3	8	C	2.4	0.49	3.54456
f14.6	14	f	3	8	C	2.2	0.36	3.38092
f14.9	14	m	3	8	IF	2.3	0.42	3.45196
f15.1	15	f	3	8	IF	2.3	0.43	3.53415
f15.2	15	f	3	8	IF	2.3	0.41	3.36977
f15.4	15	m	3	8	IF	2.4	0.44	3.18287
f15.5	15	m	3	8	C	2.5	0.65	4.16
f15.6	15	m	3	8	C	2.3	0.51	4.19167
f16.1	16	m	3	8	IF	2.3	0.51	4.19167
f16.3	16	m	3	8	IF	2.2	0.39	3.66266
f16.4	16	m	3	8	IF	2.1	0.31	3.34737
f16.5	16	f	3	8	IF	2.3	0.39	3.20539
f16.6	16	f	3	8	C	2.2	0.36	3.38092
f16.7	16	m	3	8	C	2.4	0.54	3.90625
f16.8	16	f	3	8	C	2.2	0.36	3.38092
f17.1	17	f	3	8	C	2.5	0.59	3.776
f17.10	17	m	3	8	IF	2.1	0.36	3.88727
f17.11	17	f	3	8	IF	2.2	0.38	3.56875
f17.12	17	m	3	8	IF	2.1	0.34	3.67131
f17.2	17	m	3	8	C	2.6	0.6	3.41375
f17.3	17	m	3	8	C	2.4	0.52	3.76157
f17.4	17	m	3	8	C	2.5	0.58	3.712
f17.5	17	m	3	8	C	2.3	0.44	3.61634
f17.7	17	m	3	8	IF	2.3	0.48	3.9451
f17.8	17	m	3	8	IF	2.2	0.37	3.47483
f17.9	17	m	3	8	IF	2.2	0.36	3.38092
f18.b	18	m	3	8	C	2.8	0.73	3.32544
f19.2	19	m	3	8	C	2.6	0.67	3.81202
f21.10	21	m	3	8	C	3.2	1.23	3.75366
f21.11	21	f	3	8	C	3.1	0.98	3.28958
f21.12	21	m	3	8	C	3	0.96	3.55556
f21.13	21	m	3	8	C	2.9	0.97	3.9772
f21.15	21	m	3	8	C	2.9	0.82	3.36217
f21.2	21	f	3	8	IF	2.4	0.47	3.39988
f21.3	21	m	3	8	IF	2.6	0.72	4.0965
f21.5	21	m	3	8	IF	2.5	0.59	3.776
f21.6	21	m	3	8	IF	2.8	0.7	3.18878
f21.7	21	m	3	8	IF	2.5	0.57	3.648
f21.8	21	m	3	8	C	3	1.07	3.96296
f21.9	21	m	3	8	C	2.9	1.05	4.30522
f22.1	22	m	3	8	IF	2.9	0.73	2.99315
f22.2	22	f	3	8	IF	3	0.83	3.07407
f22.3	22	f	3	8	C	3.3	1.21	3.367
f23.1	23	f	3	8	C	3.2	1.4	4.27246
f23.2	23	m	3	8	C	3.1	1.26	4.22947
f23.3	23	m	3	8	IF	3	1.12	4.14815
f23.4	23	f	3	8	IF	2.9	0.93	3.81319
f23.5	23	f	3	8	IF	3	1.02	3.77778
f24.1	24	m	3	8	C	3.9	2.03	3.42218
f24.2	24	f	3	8	C	3.7	1.89	3.73127
f9.1	9	m	4	12	C	3.1	1.03	3.45742
f9.2	9	f	4	12	C	2.6	0.53	3.01548
f9.3	9	m	4	12	C	3.1	0.91	3.05461
f9.4	9	f	4	12	IF	2.7	0.57	2.8959
f9.5	9	m	4	12	IF	2.7	0.59	2.99751
f9.6	9	m	4	12	IF	2.6	0.52	2.95858
f10.1	10	m	4	12	IF	2.6	0.59	3.35685
f10.10	10	m	4	12	C	2.9	0.75	3.07516
f10.2	10	f	4	12	IF	2.6	0.6	3.41375
f10.3	10	f	4	12	IF	2.5	0.48	3.072
f10.4	10	f	4	12	IF	2.7	0.59	2.99751
f10.5	10	f	4	12	IF	2.7	0.56	2.84509
f10.6	10	f	4	12	C	3	0.81	3
f10.7	10	f	4	12	C	2.9	0.7	2.87015
f10.8	10	m	4	12	C	2.6	0.59	3.35685
f10.9	10	m	4	12	C	3	0.86	3.18519
f12.1	12	f	4	12	C	2.6	0.64	3.64133
f12.2	12	m	4	12	C	2.7	0.63	3.20073
f12.3	12	m	4	12	C	2.7	0.77	3.91201
f12.4	12	m	4	12	IF	2.6	0.6	3.41375
f12.5	12	m	4	12	IF	2.6	0.56	3.18616
f12.6	12	m	4	12	IF	2.6	0.56	3.18616
f13.2	13	m	4	12	C	2.5	0.61	3.904
f13.3	13	m	4	12	C	2.7	0.76	3.8612
f13.4	13	m	4	12	C	2.2	0.39	3.66266
f13.6	13	f	4	12	IF	2.4	0.49	3.54456
f13.7	13	m	4	12	IF	2.4	0.52	3.76157
f13.8	13	f	4	12	IF	2.5	0.53	3.392
f13.9	13	f	4	12	IF	2.3	0.46	3.78072
f14.1	14	m	4	12	C	2.9	0.91	3.73119
f14.10	14	f	4	12	IF	2.5	0.58	3.712
f14.11	14	m	4	12	IF	2.5	0.49	3.136
f14.2	14	f	4	12	C	2.8	0.78	3.55321
f14.3	14	m	4	12	C	2.8	0.79	3.59876
f14.4	14	m	4	12	C	2.9	0.86	3.52618
f14.6	14	f	4	12	C	2.6	0.62	3.52754
f14.9	14	m	4	12	IF	2.4	0.5	3.6169
f15.1	15	f	4	12	IF	2.6	0.67	3.81202
f15.2	15	f	4	12	IF	2.4	0.53	3.83391
f15.4	15	m	4	12	IF	2.6	0.65	3.69822
f15.5	15	m	4	12	C	3	1	3.7037
f15.6	15	m	4	12	C	2.8	0.81	3.68987
f16.1	16	m	4	12	IF	2.6	0.7	3.9827
f16.3	16	m	4	12	IF	2.5	0.53	3.392
f16.4	16	m	4	12	IF	2.4	0.48	3.47222
f16.5	16	f	4	12	IF	2.5	0.48	3.072
f16.6	16	f	4	12	C	2.4	0.5	3.6169
f16.7	16	m	4	12	C	2.9	0.88	3.60818
f16.8	16	f	4	12	C	2.6	0.62	3.52754
f17.1	17	f	4	12	C	2.8	0.76	3.4621
f17.10	17	m	4	12	IF	2.5	0.6	3.84
f17.11	17	f	4	12	IF	2.5	0.54	3.456
f17.12	17	m	4	12	IF	2.5	0.53	3.392
f17.2	17	m	4	12	C	3.1	1.05	3.52455
f17.3	17	m	4	12	C	3	0.9	3.33333
f17.4	17	m	4	12	C	3.2	1.12	3.41797
f17.5	17	m	4	12	C	2.8	0.75	3.41655
f17.7	17	m	4	12	IF	2.7	0.76	3.8612
f17.8	17	m	4	12	IF	2.6	0.66	3.75512
f17.9	17	m	4	12	IF	2.4	0.51	3.68924
f18.b	18	m	4	12	C	3.1	1.09	3.65882
f19.2	19	m	4	12	C	3	1.03	3.81481
f21.10	21	m	4	12	C	3.7	1.76	3.47462
f21.11	21	f	4	12	C	3.5	1.41	3.28863
f21.12	21	m	4	12	C	3.5	1.5	3.49854
f21.13	21	m	4	12	C	3.5	1.5	3.49854
f21.15	21	m	4	12	C	3.3	1.33	3.70092
f21.2	21	f	4	12	IF	2.5	0.58	3.712
f21.3	21	m	4	12	IF	2.8	0.82	3.73542
f21.5	21	m	4	12	IF	2.7	0.72	3.65798
f21.6	21	m	4	12	IF	2.9	0.9	3.69019
f21.7	21	m	4	12	IF	2.8	0.76	3.4621
f21.8	21	m	4	12	C	3.5	1.54	3.59184
f21.9	21	m	4	12	C	3.3	1.4	3.89571
f22.1	22	m	4	12	IF	3	0.96	3.55556
f22.2	22	f	4	12	IF	3.1	1.04	3.49099
f22.3	22	f	4	12	C	3.4	1.55	3.94362
f23.1	23	f	4	12	C	3.7	1.68	3.31668
f23.2	23	m	4	12	C	3.5	1.56	3.63848
f23.3	23	m	4	12	IF	3.3	1.24	3.45048
f23.4	23	f	4	12	IF	3.1	1.09	3.65882
f23.5	23	f	4	12	IF	3.2	1.1	3.35693
f24.1	24	m	4	12	C	4.1	2.47	3.58381
f24.2	24	f	4	12	C	3.8	2.15	3.91821
f9.1	9	m	5	16	C	3.1	0.97	3.25602
f9.2	9	f	5	16	C	2.6	0.54	3.07237
f9.3	9	m	5	16	C	3.1	0.91	3.05461
f9.4	9	f	5	16	IF	2.6	0.61	3.47064
f9.5	9	m	5	16	IF	2.7	0.57	2.8959
f9.6	9	m	5	16	IF	2.5	0.49	3.136
f10.1	10	m	5	16	IF	2.6	0.63	3.58443
f10.10	10	m	5	16	C	2.8	0.77	3.50765
f10.2	10	f	5	16	IF	2.6	0.62	3.52754
f10.3	10	f	5	16	IF	2.4	0.49	3.54456
f10.4	10	f	5	16	IF	2.6	0.62	3.52754
f10.5	10	f	5	16	IF	2.6	0.56	3.18616
f10.6	10	f	5	16	C	3	0.89	3.2963
f10.7	10	f	5	16	C	2.8	0.75	3.41655
f10.8	10	m	5	16	C	2.6	0.66	3.75512
f10.9	10	m	5	16	C	3	0.91	3.37037
f12.1	12	f	5	16	C	2.8	0.93	4.23652
f12.2	12	m	5	16	C	2.8	0.85	3.87208
f12.3	12	m	5	16	C	2.9	0.99	4.05921
f12.4	12	m	5	16	IF	2.6	0.64	3.64133
f12.5	12	m	5	16	IF	2.5	0.68	4.352
f12.6	12	m	5	16	IF	2.6	0.6	3.41375
f13.2	13	m	5	16	C	2.9	0.93	3.81319
f13.3	13	m	5	16	C	3.2	1.34	4.08936
f13.4	13	m	5	16	C	2.6	0.64	3.64133
f13.6	13	f	5	16	IF	2.6	0.61	3.47064
f13.7	13	m	5	16	IF	2.6	0.67	3.81202
f13.8	13	f	5	16	IF	2.7	0.7	3.55637
f13.9	13	f	5	16	IF	2.5	0.56	3.584
f14.1	14	m	5	16	C	3.2	1.23	3.75366
f14.10	14	f	5	16	IF	2.8	0.71	3.23433
f14.11	14	m	5	16	IF	2.8	0.72	3.27988
f14.2	14	f	5	16	C	3.1	1.04	3.49099
f14.3	14	m	5	16	C	3	0.91	3.37037
f14.4	14	m	5	16	C	3.3	1.19	3.31135
f14.6	14	f	5	16	C	3	0.92	3.40741
f14.9	14	m	5	16	IF	2.6	0.61	3.47064
f15.1	15	f	5	16	IF	2.8	0.87	3.96319
f15.2	15	f	5	16	IF	2.6	0.67	3.81202
f15.4	15	m	5	16	IF	2.9	0.83	3.40317
f15.5	15	m	5	16	C	3.3	1.45	4.03484
f15.6	15	m	5	16	C	3	1.06	3.92593
f16.1	16	m	5	16	IF	2.9	0.96	3.9362
f16.3	16	m	5	16	IF	2.7	0.68	3.45476
f16.4	16	m	5	16	IF	2.7	0.66	3.35315
f16.5	16	f	5	16	IF	2.7	0.6	3.04832
f16.6	16	f	5	16	C	2.9	0.83	3.40317
f16.7	16	m	5	16	C	3.2	1.25	3.8147
f16.8	16	f	5	16	C	2.8	0.88	4.00875
f17.1	17	f	5	16	C	2.9	0.82	3.36217
f17.10	17	m	5	16	IF	2.7	0.73	3.70878
f17.11	17	f	5	16	IF	2.7	0.69	3.50556
f17.12	17	m	5	16	IF	2.7	0.7	3.55637
f17.2	17	m	5	16	C	3.3	1.31	3.64527
f17.3	17	m	5	16	C	3.6	1.54	3.30075
f17.4	17	m	5	16	C	3.6	1.67	3.57939
f17.5	17	m	5	16	C	3.4	1.4	3.56198
f17.7	17	m	5	16	IF	3	0.99	3.66667
f17.8	17	m	5	16	IF	2.9	0.85	3.48518
f17.9	17	m	5	16	IF	2.6	0.64	3.64133
f18.b	18	m	5	16	C	3.3	1.29	3.58962
f19.2	19	m	5	16	C	3.4	1.47	3.74008
f21.10	21	m	5	16	C	3.8	2.11	3.84531
f21.11	21	f	5	16	C	3.6	1.63	3.49366
f21.12	21	m	5	16	C	3.8	1.86	3.38971
f21.13	21	m	5	16	C	3.8	2	3.64485
f21.15	21	m	5	16	C	3.7	1.7	3.35617
f21.2	21	f	5	16	IF	2.6	0.66	3.75512
f21.3	21	m	5	16	IF	3	0.94	3.48148
f21.5	21	m	5	16	IF	2.9	0.88	3.60818
f21.6	21	m	5	16	IF	3.1	1.14	3.82666
f21.7	21	m	5	16	IF	3	0.93	3.44444
f21.8	21	m	5	16	C	3.8	1.98	3.6084
f21.9	21	m	5	16	C	3.6	1.75	3.75086
f22.1	22	m	5	16	IF	3.1	1	3.35672
f22.2	22	f	5	16	IF	3.2	1.1	3.35693
f22.3	22	f	5	16	C	3.6	1.76	3.77229
f23.1	23	f	5	16	C	3.9	2.1	3.54018
f23.2	23	m	5	16	C	3.7	1.83	3.61282
f23.3	23	m	5	16	IF	3.5	1.48	3.4519
f23.4	23	f	5	16	IF	3.2	1.21	3.69263
f23.5	23	f	5	16	IF	3.3	1.24	3.45048
f24.1	24	m	5	16	C	4.4	3	3.52179
f24.2	24	f	5	16	C	4.2	2.62	3.53634
f9.1	9	m	6	20	C	3.3	1.31	3.64527
f9.2	9	f	6	20	C	2.8	0.73	3.32544
f9.3	9	m	6	20	C	3.2	1.16	3.54004
f9.4	9	f	6	20	IF	2.6	0.71	4.0396
f9.5	9	m	6	20	IF	2.7	0.68	3.45476
f9.6	9	m	6	20	IF	2.6	0.57	3.24306
f10.1	10	m	6	20	IF	2.9	0.91	3.73119
f10.10	10	m	6	20	C	3.4	1.33	3.38388
f10.2	10	f	6	20	IF	2.9	0.83	3.40317
f10.3	10	f	6	20	IF	2.6	0.63	3.58443
f10.4	10	f	6	20	IF	2.7	0.6	3.04832
f10.5	10	f	6	20	IF	2.8	0.69	3.14322
f10.6	10	f	6	20	C	3.4	1.35	3.43476
f10.7	10	f	6	20	C	3.3	1.24	3.45048
f10.8	10	m	6	20	C	3.2	1.17	3.57056
f10.9	10	m	6	20	C	3.6	1.62	3.47222
f12.1	12	f	6	20	C	3.2	1.36	4.15039
f12.2	12	m	6	20	C	3.2	1.21	3.69263
f12.3	12	m	6	20	C	3.3	1.33	3.70092
f12.4	12	m	6	20	IF	2.9	0.91	3.73119
f12.5	12	m	6	20	IF	2.9	0.93	3.81319
f12.6	12	m	6	20	IF	2.8	0.8	3.64431
f13.2	13	m	6	20	C	3.2	1.25	3.8147
f13.3	13	m	6	20	C	3.5	1.79	4.17493
f13.4	13	m	6	20	C	2.8	0.82	3.73542
f13.6	13	f	6	20	IF	2.9	0.78	3.19816
f13.7	13	m	6	20	IF	2.9	0.8	3.28017
f13.8	13	f	6	20	IF	2.9	0.87	3.56718
f13.9	13	f	6	20	IF	2.7	0.71	3.60717
f14.1	14	m	6	20	C	3.6	1.75	3.75086
f14.10	14	f	6	20	IF	3	0.92	3.40741
f14.11	14	m	6	20	IF	3	1	3.7037
f14.2	14	f	6	20	C	3.4	1.4	3.56198
f14.3	14	m	6	20	C	3.5	1.53	3.56851
f14.4	14	m	6	20	C	3.5	1.51	3.52187
f14.6	14	f	6	20	C	3.3	1.28	3.56179
f14.9	14	m	6	20	IF	2.8	0.81	3.68987
f15.1	15	f	6	20	IF	3	1.03	3.81481
f15.2	15	f	6	20	IF	2.8	0.81	3.68987
f15.4	15	m	6	20	IF	3.1	1.02	3.42385
f15.5	15	m	6	20	C	3.7	1.84	3.63256
f15.6	15	m	6	20	C	3.3	1.34	3.72875
f16.1	16	m	6	20	IF	3.2	1.22	3.72314
f16.3	16	m	6	20	IF	2.9	0.78	3.19816
f16.4	16	m	6	20	IF	2.9	0.91	3.73119
f16.5	16	f	6	20	IF	2.8	0.79	3.59876
f16.6	16	f	6	20	C	3.2	1.21	3.69263
f16.7	16	m	6	20	C	3.6	1.6	3.42936
f16.8	16	f	6	20	C	3.2	1.18	3.60107
f17.1	17	f	6	20	C	3	0.89	3.2963
f17.10	17	m	6	20	IF	3	1.08	4
f17.11	17	f	6	20	IF	3	1.07	3.96296
f17.12	17	m	6	20	IF	3.2	1.15	3.50952
f17.2	17	m	6	20	C	3.8	2.03	3.69952
f17.3	17	m	6	20	C	4	2.27	3.54688
f17.4	17	m	6	20	C	4	2.35	3.67188
f17.5	17	m	6	20	C	3.9	2.19	3.6919
f17.7	17	m	6	20	IF	3.3	1.51	4.2018
f17.8	17	m	6	20	IF	3.3	1.24	3.45048
f17.9	17	m	6	20	IF	3	0.96	3.55556
f18.b	18	m	6	20	C	3.5	1.45	3.38192
f19.2	19	m	6	20	C	3.7	1.85	3.6523
f21.10	21	m	6	20	C	4	2.27	3.54688
f21.11	21	f	6	20	C	3.8	1.91	3.48083
f21.12	21	m	6	20	C	4	2.26	3.53125
f21.13	21	m	6	20	C	4.2	2.38	3.2124
f21.15	21	m	6	20	C	3.8	1.98	3.6084
f21.2	21	f	6	20	IF	2.8	0.81	3.68987
f21.3	21	m	6	20	IF	3.2	1.14	3.479
f21.5	21	m	6	20	IF	3.2	1.11	3.38745
f21.6	21	m	6	20	IF	3.3	1.29	3.58962
f21.7	21	m	6	20	IF	3.2	1.14	3.479
f21.8	21	m	6	20	C	4	2.24	3.5
f21.9	21	m	6	20	C	3.9	2.03	3.42218
f22.1	22	m	6	20	IF	3.2	1.09	3.32642
f22.2	22	f	6	20	IF	3.3	1.18	3.28352
f22.3	22	f	6	20	C	3.9	2.07	3.48961
f23.1	23	f	6	20	C	4.2	2.5	3.37437
f23.2	23	m	6	20	C	4	2.26	3.53125
f23.3	23	m	6	20	IF	3.7	1.72	3.39565
f23.4	23	f	6	20	IF	3.6	1.46	3.12929
f23.5	23	f	6	20	IF	3.6	1.4	3.00069
f24.1	24	m	6	20	C	4.5	3.12	3.42387
f24.2	24	f	6	20	C	4.4	2.93	3.43961
f9.1	9	m	7	24	C	3.7	1.87	3.69179
f9.2	9	f	7	24	C	3	0.96	3.55556
f9.3	9	m	7	24	C	3.8	1.82	3.31681
f9.4	9	f	7	24	IF	3	1.07	3.96296
f9.5	9	m	7	24	IF	3.1	1.06	3.55812
f9.6	9	m	7	24	IF	3	1.01	3.74074
f10.1	10	m	7	24	IF	3.4	1.49	3.79096
f10.10	10	m	7	24	C	3.9	2.01	3.38846
f10.2	10	f	7	24	IF	3.3	1.35	3.75657
f10.3	10	f	7	24	IF	3	0.97	3.59259
f10.4	10	f	7	24	IF	2.7	0.71	3.60717
f10.5	10	f	7	24	IF	3.1	1.09	3.65882
f10.6	10	f	7	24	C	3.6	1.8	3.85802
f10.7	10	f	7	24	C	3.6	1.58	3.38649
f10.8	10	m	7	24	C	3.6	1.63	3.49366
f10.9	10	m	7	24	C	4.2	2.3	3.10442
f12.1	12	f	7	24	C	3.5	1.73	4.03499
f12.2	12	m	7	24	C	3.5	1.61	3.7551
f12.3	12	m	7	24	C	3.7	1.74	3.43514
f12.4	12	m	7	24	IF	3.3	1.41	3.92353
f12.5	12	m	7	24	IF	3.3	1.45	4.03484
f12.6	12	m	7	24	IF	3.2	1.34	4.08936
f13.2	13	m	7	24	C	3.7	1.78	3.51411
f13.3	13	m	7	24	C	4	2.56	4
f13.4	13	m	7	24	C	3.2	1.26	3.84521
f13.6	13	f	7	24	IF	3.1	1.07	3.59169
f13.7	13	m	7	24	IF	3.2	1.26	3.84521
f13.8	13	f	7	24	IF	3.4	1.39	3.53654
f13.9	13	f	7	24	IF	3.1	1.19	3.99449
f14.1	14	m	7	24	C	4.1	2.39	3.46774
f14.10	14	f	7	24	IF	3.3	1.12	3.11657
f14.11	14	m	7	24	IF	3.5	1.42	3.31195
f14.2	14	f	7	24	C	3.8	1.79	3.26214
f14.3	14	m	7	24	C	4	2.12	3.3125
f14.4	14	m	7	24	C	4	1.96	3.0625
f14.6	14	f	7	24	C	3.6	1.66	3.55796
f14.9	14	m	7	24	IF	3.1	1.01	3.39029
f15.1	15	f	7	24	IF	3.3	1.29	3.58962
f15.2	15	f	7	24	IF	2.8	0.76	3.4621
f15.4	15	m	7	24	IF	3.4	1.19	3.02768
f15.5	15	m	7	24	C	3.8	2.01	3.66307
f15.6	15	m	7	24	C	3.4	1.44	3.66375
f16.1	16	m	7	24	IF	3.3	1.36	3.7844
f16.3	16	m	7	24	IF	3.1	0.99	3.32315
f16.4	16	m	7	24	IF	3.2	1.31	3.9978
f16.5	16	f	7	24	IF	3	1	3.7037
f16.6	16	f	7	24	C	3.4	1.49	3.79096
f16.7	16	m	7	24	C	3.6	1.78	3.81516
f16.8	16	f	7	24	C	3.2	1.31	3.9978
f17.1	17	f	7	24	C	3	0.99	3.66667
f17.10	17	m	7	24	IF	3.4	1.33	3.38388
f17.11	17	f	7	24	IF	3.6	1.55	3.32219
f17.12	17	m	7	24	IF	3.5	1.55	3.61516
f17.2	17	m	7	24	C	4	2.48	3.875
f17.3	17	m	7	24	C	4.3	2.94	3.69779
f17.4	17	m	7	24	C	4.4	2.99	3.51005
f17.5	17	m	7	24	C	4.1	2.58	3.74342
f17.7	17	m	7	24	IF	3.5	1.74	4.05831
f17.8	17	m	7	24	IF	3.4	1.47	3.74008
f17.9	17	m	7	24	IF	3.3	1.16	3.22787
f18.b	18	m	7	24	C	3.9	1.82	3.06816
f19.2	19	m	7	24	C	4	2.24	3.5
f21.10	21	m	7	24	C	4.4	2.88	3.38092
f21.11	21	f	7	24	C	4.2	2.24	3.02343
f21.12	21	m	7	24	C	4.7	3.07	2.95696
f21.13	21	m	7	24	C	4.6	3.09	3.17457
f21.15	21	m	7	24	C	4.2	2.56	3.45535
f21.2	21	f	7	24	IF	3.2	1.23	3.75366
f21.3	21	m	7	24	IF	3.6	1.7	3.64369
f21.5	21	m	7	24	IF	3.7	1.72	3.39565
f21.6	21	m	7	24	IF	3.8	1.94	3.5355
f21.7	21	m	7	24	IF	3.8	1.74	3.17102
f21.8	21	m	7	24	C	4.9	2.9	2.46496
f21.9	21	m	7	24	C	4.3	2.7	3.39593
f22.1	22	m	7	24	IF	3.7	1.75	3.45488
f22.2	22	f	7	24	IF	3.7	1.75	3.45488
f22.3	22	f	7	24	C	4.3	2.52	3.16953
f23.1	23	f	7	24	C	4.3	2.98	3.7481
f23.2	23	m	7	24	C	4.1	2.52	3.65636
f23.3	23	m	7	24	IF	4.2	2.64	3.56333
f23.4	23	f	7	24	IF	3.9	2.2	3.70876
f23.5	23	f	7	24	IF	3.8	1.92	3.49905
f24.1	24	m	7	24	C	4.6	3.28	3.36977
f24.2	24	f	7	24	C	4.6	3.22	3.30813
f9.1	9	m	8	28	C	4.2	2.67	3.60382
f9.2	9	f	8	28	C	3.3	1.25	3.47831
f9.3	9	m	8	28	C	4.2	2.57	3.46885
f9.4	9	f	8	28	IF	3.3	1.4	3.89571
f9.5	9	m	8	28	IF	3.5	1.47	3.42857
f9.6	9	m	8	28	IF	3.5	1.56	3.63848
f10.1	10	m	8	28	IF	3.8	2.06	3.75419
f10.10	10	m	8	28	C	4.3	2.79	3.50912
f10.2	10	f	8	28	IF	3.7	1.97	3.88921
f10.3	10	f	8	28	IF	3.3	1.4	3.89571
f10.4	10	f	8	28	IF	2.8	0.81	3.68987
f10.5	10	f	8	28	IF	3.5	1.59	3.70845
f10.6	10	f	8	28	C	3.9	1.99	3.35474
f10.7	10	f	8	28	C	3.8	1.9	3.4626
f10.8	10	m	8	28	C	4	2.3	3.59375
f10.9	10	m	8	28	C	4.5	2.96	3.24829
f12.1	12	f	8	28	C	3.7	2.11	4.1656
f12.2	12	m	8	28	C	3.8	2.18	3.97288
f12.3	12	m	8	28	C	4	2.33	3.64062
f12.4	12	m	8	28	IF	3.7	1.97	3.88921
f12.5	12	m	8	28	IF	3.8	2.12	3.86354
f12.6	12	m	8	28	IF	3.7	1.8	3.55359
f13.2	13	m	8	28	C	3.9	1.96	3.30417
f13.3	13	m	8	28	C	4.4	3.02	3.54527
f13.4	13	m	8	28	C	3.6	1.61	3.45079
f13.6	13	f	8	28	IF	3.3	1.2	3.33918
f13.7	13	m	8	28	IF	3.5	1.58	3.68513
f13.8	13	f	8	28	IF	3.6	1.66	3.55796
f13.9	13	f	8	28	IF	3.4	1.35	3.43476
f14.1	14	m	8	28	C	4.6	3	3.08211
f14.10	14	f	8	28	IF	3.5	1.44	3.3586
f14.11	14	m	8	28	IF	3.7	1.8	3.55359
f14.2	14	f	8	28	C	3.9	2.22	3.74248
f14.3	14	m	8	28	C	4.4	2.73	3.20483
f14.4	14	m	8	28	C	4.2	2.44	3.29338
f14.6	14	f	8	28	C	3.9	2.01	3.38846
f14.9	14	m	8	28	IF	3.5	1.33	3.10204
f15.1	15	f	8	28	IF	3.5	1.47	3.42857
f15.2	15	f	8	28	IF	3.1	1.06	3.55812
f15.4	15	m	8	28	IF	3.5	1.48	3.4519
f15.5	15	m	8	28	C	4	2.22	3.46875
f15.6	15	m	8	28	C	3.6	1.78	3.81516
f16.1	16	m	8	28	IF	3.6	1.52	3.25789
f16.3	16	m	8	28	IF	3.4	1.2	3.05312
f16.4	16	m	8	28	IF	3.4	1.41	3.58742
f16.5	16	f	8	28	IF	3.2	1.11	3.38745
f16.6	16	f	8	28	C	3.6	1.78	3.81516
f16.7	16	m	8	28	C	3.9	2.09	3.52332
f16.8	16	f	8	28	C	3.4	1.45	3.68919
f17.1	17	f	8	28	C	3.3	1.1	3.06091
f17.10	17	m	8	28	IF	3.7	1.78	3.51411
f17.11	17	f	8	28	IF	3.4	1.41	3.58742
f17.12	17	m	8	28	IF	3.8	1.92	3.49905
f17.2	17	m	8	28	C	4.5	2.99	3.28121
f17.3	17	m	8	28	C	4.8	3.49	3.15574
f17.4	17	m	8	28	C	4.7	3.47	3.34223
f17.5	17	m	8	28	C	4.5	3.04	3.33608
f17.7	17	m	8	28	IF	3.8	2.08	3.79064
f17.8	17	m	8	28	IF	3.7	1.83	3.61282
f17.9	17	m	8	28	IF	3.9	2.07	3.48961
f18.b	18	m	8	28	C	4.3	2.48	3.11922
f19.2	19	m	8	28	C	4.3	2.74	3.44624
f21.10	21	m	8	28	C	4.6	3.06	3.14375
f21.11	21	f	8	28	C	4.2	2.43	3.27988
f21.12	21	m	8	28	C	4.7	3.32	3.19775
f21.13	21	m	8	28	C	4.6	3.26	3.34922
f21.15	21	m	8	28	C	4.5	2.74	3.00686
f21.2	21	f	8	28	IF	3.3	1.32	3.67309
f21.3	21	m	8	28	IF	3.8	1.82	3.31681
f21.5	21	m	8	28	IF	3.9	1.95	3.28731
f21.6	21	m	8	28	IF	4	2.16	3.375
f21.7	21	m	8	28	IF	4	1.98	3.09375
f21.8	21	m	8	28	C	4.5	3.04	3.33608
f21.9	21	m	8	28	C	4.4	2.89	3.39266
f22.1	22	m	8	28	IF	4.2	2.54	3.42836
f22.2	22	f	8	28	IF	4	2.36	3.6875
f22.3	22	f	8	28	C	4.4	2.94	3.45135
f23.1	23	f	8	28	C	4.5	3.09	3.39095
f23.2	23	m	8	28	C	4.2	2.66	3.59033
f23.3	23	m	8	28	IF	4.5	3.12	3.42387
f23.4	23	f	8	28	IF	4.1	2.44	3.54029
f23.5	23	f	8	28	IF	4	2.06	3.21875
f24.1	24	m	8	28	C	4.8	3.45	3.11957
f24.2	24	f	8	28	C	4.7	3.22	3.10143
f9.1	9	m	9	32	C	4.6	3.55	3.64716
f9.2	9	f	9	32	C	3.7	1.61	3.17849
f9.3	9	m	9	32	C	4.6	3.09	3.17457
f9.4	9	f	9	32	IF	3.6	1.66	3.55796
f9.5	9	m	9	32	IF	3.9	2.11	3.55704
f9.6	9	m	9	32	IF	4	2.4	3.75
f10.1	10	m	9	32	IF	4.3	2.66	3.34562
f10.10	10	m	9	32	C	4.7	3.84	3.6986
f10.2	10	f	9	32	IF	4.1	2.45	3.55479
f10.3	10	f	9	32	IF	3.8	1.88	3.42616
f10.4	10	f	9	32	IF	3.2	1.11	3.38745
f10.5	10	f	9	32	IF	3.8	2.01	3.66307
f10.6	10	f	9	32	C	4	2.18	3.40625
f10.7	10	f	9	32	C	3.9	1.94	3.27045
f10.8	10	m	9	32	C	4.4	2.99	3.51005
f10.9	10	m	9	32	C	5	4.15	3.32
f12.1	12	f	9	32	C	3.8	2.3	4.19157
f12.2	12	m	9	32	C	3.9	2.38	4.01221
f12.3	12	m	9	32	C	4.1	2.57	3.72891
f12.4	12	m	9	32	IF	3.8	2.15	3.91821
f12.5	12	m	9	32	IF	3.8	2.33	4.24625
f12.6	12	m	9	32	IF	3.6	2	4.28669
f13.2	13	m	9	32	C	4.1	2.17	3.14853
f13.3	13	m	9	32	C	4.7	3.43	3.3037
f13.4	13	m	9	32	C	3.9	1.95	3.28731
f13.6	13	f	9	32	IF	3.4	1.3	3.30755
f13.7	13	m	9	32	IF	3.7	1.71	3.37591
f13.8	13	f	9	32	IF	3.6	1.51	3.23645
f13.9	13	f	9	32	IF	3.5	1.42	3.31195
f14.1	14	m	9	32	C	4.7	3.34	3.21701
f14.10	14	f	9	32	IF	3.8	1.85	3.37148
f14.11	14	m	9	32	IF	4.1	2.38	3.45323
f14.2	14	f	9	32	C	4.1	2.49	3.61283
f14.3	14	m	9	32	C	4.6	3.22	3.30813
f14.4	14	m	9	32	C	4.5	2.89	3.17147
f14.6	14	f	9	32	C	4.2	2.48	3.34737
f14.9	14	m	9	32	IF	3.8	1.82	3.31681
f15.1	15	f	9	32	IF	3.7	1.88	3.71153
f15.2	15	f	9	32	IF	3.2	1.28	3.90625
f15.4	15	m	9	32	IF	3.9	2.06	3.47275
f15.5	15	m	9	32	C	4.2	2.57	3.46885
f15.6	15	m	9	32	C	4	2.22	3.46875
f16.1	16	m	9	32	IF	3.9	2.06	3.47275
f16.3	16	m	9	32	IF	3.7	1.6	3.15875
f16.4	16	m	9	32	IF	3.8	1.9	3.4626
f16.5	16	f	9	32	IF	3.5	1.63	3.80175
f16.6	16	f	9	32	C	4.1	2.36	3.42421
f16.7	16	m	9	32	C	4.2	2.78	3.75229
f16.8	16	f	9	32	C	3.9	2.01	3.38846
f17.1	17	f	9	32	C	3.4	1.33	3.38388
f17.10	17	m	9	32	IF	4.1	2.39	3.46774
f17.11	17	f	9	32	IF	3.8	1.93	3.51728
f17.12	17	m	9	32	IF	4.3	2.68	3.37077
f17.2	17	m	9	32	C	4.8	3.63	3.28234
f17.3	17	m	9	32	C	5	4.26	3.408
f17.4	17	m	9	32	C	5	4.2	3.36
f17.5	17	m	9	32	C	4.7	3.73	3.59265
f17.7	17	m	9	32	IF	4.2	2.74	3.6983
f17.8	17	m	9	32	IF	4.1	2.38	3.45323
f17.9	17	m	9	32	IF	4.3	2.85	3.58459
f18.b	18	m	9	32	C	4.4	2.82	3.31048
f19.2	19	m	9	32	C	4.5	3.18	3.48971
f21.10	21	m	9	32	C	4.7	3.58	3.44818
f21.11	21	f	9	32	C	4.4	2.7	3.16961
f21.12	21	m	9	32	C	5	4.03	3.224
f21.13	21	m	9	32	C	4.8	3.49	3.15574
f21.15	21	m	9	32	C	4.8	3.55	3.21
f21.2	21	f	9	32	IF	3.6	1.6	3.42936
f21.3	21	m	9	32	IF	4	2.26	3.53125
f21.5	21	m	9	32	IF	4.2	2.29	3.09092
f21.6	21	m	9	32	IF	4.3	2.68	3.37077
f21.7	21	m	9	32	IF	4.2	2.55	3.44185
f21.8	21	m	9	32	C	4.9	3.9	3.31495
f21.9	21	m	9	32	C	4.8	3.57	3.22808
f22.1	22	m	9	32	IF	4.4	2.83	3.32222
f22.2	22	f	9	32	IF	4.4	2.78	3.26352
f22.3	22	f	9	32	C	4.6	3.1	3.18484
f23.1	23	f	9	32	C	4.6	3.36	3.45196
f23.2	23	m	9	32	C	4.3	2.91	3.66006
f23.3	23	m	9	32	IF	4.8	3.7	3.34563
f23.4	23	f	9	32	IF	4.2	2.73	3.68481
f23.5	23	f	9	32	IF	4.1	2.42	3.51127
f9.1	9	m	10	36	C	4.6	3.76	3.86291
f9.2	9	f	10	36	C	3.6	1.83	3.92233
f9.3	9	m	10	36	C	4.7	3.43	3.3037
f9.4	9	f	10	36	IF	3.6	1.87	4.00806
f9.5	9	m	10	36	IF	4.2	2.67	3.60382
f9.6	9	m	10	36	IF	4.1	3.06	4.43987
f10.1	10	m	10	36	IF	4.5	2.91	3.19342
f10.10	10	m	10	36	C	5	4.55	3.64
f10.2	10	f	10	36	IF	4.3	2.83	3.55944
f10.3	10	f	10	36	IF	4	2.33	3.64062
f10.4	10	f	10	36	IF	3.5	1.47	3.42857
f10.5	10	f	10	36	IF	4	2.33	3.64062
f10.6	10	f	10	36	C	4.1	2.58	3.74342
f10.7	10	f	10	36	C	4.2	2.34	3.15841
f10.8	10	m	10	36	C	4.6	3.53	3.62661
f10.9	10	m	10	36	C	5.2	4.74	3.37107
f12.1	12	f	10	36	C	4	2.49	3.89063
f12.2	12	m	10	36	C	4.2	2.58	3.48235
f12.3	12	m	10	36	C	4.3	2.67	3.35819
f12.4	12	m	10	36	IF	4.1	2.51	3.64185
f12.5	12	m	10	36	IF	4.2	2.67	3.60382
f12.6	12	m	10	36	IF	4.1	2.37	3.43872
f13.2	13	m	10	36	C	4.2	2.47	3.33387
f13.3	13	m	10	36	C	4.8	3.93	3.5536
f13.4	13	m	10	36	C	4.1	2.35	3.4097
f13.6	13	f	10	36	IF	3.7	1.72	3.39565
f13.7	13	m	10	36	IF	4	2.31	3.60938
f13.8	13	f	10	36	IF	3.9	2.01	3.38846
f13.9	13	f	10	36	IF	3.8	1.97	3.59017
f14.1	14	m	10	36	C	4.9	4	3.39994
f14.10	14	f	10	36	IF	4.2	2.54	3.42836
f14.11	14	m	10	36	IF	4.6	3.16	3.24649
f14.2	14	f	10	36	C	4.4	3.01	3.53353
f14.3	14	m	10	36	C	4.9	3.95	3.35744
f14.4	14	m	10	36	C	4.6	3.41	3.50333
f14.6	14	f	10	36	C	4.2	2.82	3.80628
f14.9	14	m	10	36	IF	4.2	2.67	3.60382
f15.1	15	f	10	36	IF	4	2.34	3.65625
f15.2	15	f	10	36	IF	3.7	1.68	3.31668
f15.4	15	m	10	36	IF	4.4	2.78	3.26352
f15.5	15	m	10	36	C	4.6	3.01	3.09238
f15.6	15	m	10	36	C	4.4	2.68	3.14613
f16.1	16	m	10	36	IF	4.1	2.45	3.55479
f16.3	16	m	10	36	IF	3.9	2.03	3.42218
f16.4	16	m	10	36	IF	4.1	2.43	3.52578
f16.5	16	f	10	36	IF	3.8	2.13	3.88176
f16.6	16	f	10	36	C	4.4	3.03	3.55701
f16.7	16	m	10	36	C	4.7	3.43	3.3037
f16.8	16	f	10	36	C	4.1	2.46	3.5693
f17.1	17	f	10	36	C	3.5	1.47	3.42857
f17.10	17	m	10	36	IF	4.4	3	3.52179
f17.11	17	f	10	36	IF	4.1	2.48	3.59832
f17.12	17	m	10	36	IF	4.5	3.21	3.52263
f17.2	17	m	10	36	C	5.2	4.48	3.18616
f17.3	17	m	10	36	C	5.5	5.14	3.08941
f17.4	17	m	10	36	C	5.3	5.13	3.4458
f17.5	17	m	10	36	C	5.1	4.6	3.46775
f17.7	17	m	10	36	IF	4.5	3.36	3.68724
f17.8	17	m	10	36	IF	4.4	2.83	3.32222
f17.9	17	m	10	36	IF	4.7	3.48	3.35186
f18.b	18	m	10	36	C	4.6	3.47	3.56497
f19.2	19	m	10	36	C	4.9	4.07	3.45944
f21.10	21	m	10	36	C	5	3.95	3.16
f21.11	21	f	10	36	C	4.6	3.1	3.18484
f21.12	21	m	10	36	C	5.2	4.63	3.29284
f21.13	21	m	10	36	C	4.9	3.86	3.28095
f21.15	21	m	10	36	C	5.1	4.05	3.05312
f21.2	21	f	10	36	IF	3.7	1.77	3.49436
f21.3	21	m	10	36	IF	4.2	2.73	3.68481
f21.5	21	m	10	36	IF	4.1	2.44	3.54029
f21.6	21	m	10	36	IF	4.4	2.99	3.51005
f21.7	21	m	10	36	IF	4.4	2.81	3.29874
f21.8	21	m	10	36	C	5	4.3	3.44
f21.9	21	m	10	36	C	4.9	4.02	3.41694
f22.1	22	m	10	36	IF	4.6	3.11	3.19512
f22.2	22	f	10	36	IF	4.5	3.12	3.42387
f22.3	22	f	10	36	C	4.7	3.32	3.19775
f23.1	23	f	10	36	C	4.8	3.91	3.53552
f23.2	23	m	10	36	C	4.4	3.14	3.68614
f23.3	23	m	10	36	IF	4.9	4.02	3.41694
f23.4	23	f	10	36	IF	4.3	2.98	3.7481
f23.5	23	f	10	36	IF	4.3	2.76	3.47139
f9.1	9	m	11	40	C	4.9	4.03	3.42544
f9.2	9	f	11	40	C	3.9	2.07	3.48961
f9.3	9	m	11	40	C	4.8	3.67	3.3185
f9.4	9	f	11	40	IF	3.8	2.04	3.71774
f9.5	9	m	11	40	IF	4.4	2.72	3.19309
f9.6	9	m	11	40	IF	4.6	3.32	3.41087
f10.1	10	m	11	40	IF	4.6	3.4	3.49305
f10.10	10	m	11	40	C	5.3	5.09	3.41893
f10.2	10	f	11	40	IF	4.4	3.09	3.62744
f10.3	10	f	11	40	IF	4.1	2.63	3.81596
f10.4	10	f	11	40	IF	3.7	1.95	3.84972
f10.5	10	f	11	40	IF	4.2	2.72	3.67131
f10.6	10	f	11	40	C	4.3	2.68	3.37077
f10.7	10	f	11	40	C	4.3	2.69	3.38335
f10.8	10	m	11	40	C	4.8	3.81	3.4451
f10.9	10	m	11	40	C	5.5	5.43	3.26371
f12.1	12	f	11	40	C	4.2	2.75	3.7118
f12.2	12	m	11	40	C	4.5	3.04	3.33608
f12.3	12	m	11	40	C	4.6	3.19	3.27731
f12.4	12	m	11	40	IF	4.4	3.14	3.68614
f12.5	12	m	11	40	IF	4.6	3.55	3.64716
f12.6	12	m	11	40	IF	4.5	3.28	3.59945
f13.2	13	m	11	40	C	4.5	3.04	3.33608
f13.3	13	m	11	40	C	4.9	4.53	3.85044
f13.4	13	m	11	40	C	4.2	2.82	3.80628
f13.6	13	f	11	40	IF	4.1	2.41	3.49676
f13.7	13	m	11	40	IF	4.5	3.1	3.40192
f13.8	13	f	11	40	IF	4.2	2.71	3.65781
f13.9	13	f	11	40	IF	4.1	1.51	2.19091
f14.1	14	m	11	40	C	5.3	4.49	3.01591
f14.10	14	f	11	40	IF	4.4	2.67	3.13439
f14.11	14	m	11	40	IF	4.8	3.43	3.10149
f14.2	14	f	11	40	C	4.5	3.34	3.66529
f14.3	14	m	11	40	C	5.1	4.36	3.28682
f14.4	14	m	11	40	C	4.9	3.8	3.22995
f14.6	14	f	11	40	C	4.4	2.85	3.3457
f14.9	14	m	11	40	IF	4.5	3.02	3.31413
f15.1	15	f	11	40	IF	4.2	2.54	3.42836
f15.2	15	f	11	40	IF	3.8	2.13	3.88176
f15.4	15	m	11	40	IF	4.4	3.09	3.62744
f15.5	15	m	11	40	C	4.6	3.45	3.54442
f15.6	15	m	11	40	C	4.5	3.13	3.43484
f16.1	16	m	11	40	IF	4.3	2.72	3.42108
f16.3	16	m	11	40	IF	4.1	2.27	3.29363
f16.4	16	m	11	40	IF	4.3	2.78	3.49655
f16.5	16	f	11	40	IF	4	2.46	3.84375
f16.6	16	f	11	40	C	4.6	3.21	3.29785
f16.7	16	m	11	40	C	4.7	3.59	3.45781
f17.1	17	f	11	40	C	3.6	1.59	3.40792
f17.10	17	m	11	40	IF	4.6	3.5	3.59579
f17.11	17	f	11	40	IF	4.1	2.59	3.75793
f17.12	17	m	11	40	IF	4.2	3.6	4.85909
f17.2	17	m	11	40	C	5.3	4.83	3.24429
f17.3	17	m	11	40	C	5.6	5.57	3.17169
f17.4	17	m	11	40	C	5.5	5.61	3.3719
f17.5	17	m	11	40	C	5.2	5.06	3.59866
f17.7	17	m	11	40	IF	4.8	3.71	3.35467
f17.8	17	m	11	40	IF	4.7	3.22	3.10143
f17.9	17	m	11	40	IF	4.9	4	3.39994
f18.b	18	m	11	40	C	4.9	3.8	3.22995
f19.2	19	m	11	40	C	5.1	4.7	3.54313
f21.10	21	m	11	40	C	5.1	4.66	3.51298
f21.11	21	f	11	40	C	4.7	3.62	3.4867
f21.12	21	m	11	40	C	5.6	5.57	3.17169
f21.13	21	m	11	40	C	5.2	4.68	3.3284
f21.15	21	m	11	40	C	5.3	4.85	3.25772
f21.2	21	f	11	40	IF	4	2.28	3.5625
f21.3	21	m	11	40	IF	4.4	3.16	3.70962
f21.5	21	m	11	40	IF	4.3	2.85	3.58459
f21.6	21	m	11	40	IF	4.7	3.86	3.71787
f21.7	21	m	11	40	IF	4.7	3.73	3.59265
f21.8	21	m	11	40	C	5.2	4.99	3.54887
f21.9	21	m	11	40	C	5.2	4.83	3.43508
f22.1	22	m	11	40	IF	4.8	3.51	3.17383
f22.2	22	f	11	40	IF	4.7	3.49	3.36149
f22.3	22	f	11	40	C	4.8	3.46	3.12862
f23.1	23	f	11	40	C	4.9	4.04	3.43394
f23.2	23	m	11	40	C	4.5	3.25	3.56653
f23.3	23	m	11	40	IF	5.1	4.51	3.3999
f23.4	23	f	11	40	IF	4.5	3.19	3.50069
f23.5	23	f	11	40	IF	4.5	3.24	3.55556
f9.1	9	m	12	44	C	5.2	4.59	3.26439
f9.2	9	f	12	44	C	4.1	2.44	3.54029
f9.3	9	m	12	44	C	5.1	4.49	3.38482
f9.4	9	f	12	44	IF	4	2.28	3.5625
f9.5	9	m	12	44	IF	4.6	3.22	3.30813
f9.6	9	m	12	44	IF	4.8	3.97	3.58977
f10.1	10	m	12	44	IF	5	4.21	3.368
f10.10	10	m	12	44	C	5.4	5.67	3.60082
f10.2	10	f	12	44	IF	4.6	3.66	3.76017
f10.3	10	f	12	44	IF	4.3	2.97	3.73552
f10.4	10	f	12	44	IF	4.2	2.56	3.45535
f10.5	10	f	12	44	IF	4.5	3.14	3.44582
f10.6	10	f	12	44	C	4.3	2.87	3.60975
f10.7	10	f	12	44	C	4.3	2.7	3.39593
f10.8	10	m	12	44	C	4.9	4.16	3.53594
f10.9	10	m	12	44	C	5.6	5.77	3.28558
f12.1	12	f	12	44	C	4.2	2.81	3.79279
f12.2	12	m	12	44	C	4.5	3.34	3.66529
f12.3	12	m	12	44	C	4.8	3.57	3.22808
f12.4	12	m	12	44	IF	4.7	3.58	3.44818
f12.5	12	m	12	44	IF	4.8	4.19	3.7887
f12.6	12	m	12	44	IF	4.8	4.06	3.67115
f13.2	13	m	12	44	C	4.5	3.06	3.35802
f13.3	13	m	12	44	C	5.2	4.61	3.27862
f13.4	13	m	12	44	C	4.4	3.02	3.54527
f13.6	13	f	12	44	IF	4.1	2.42	3.51127
f13.7	13	m	12	44	IF	4.5	3.35	3.67627
f13.8	13	f	12	44	IF	4.4	2.99	3.51005
f13.9	13	f	12	44	IF	4.3	2.77	3.48397
f14.1	14	m	12	44	C	5.4	5.44	3.45476
f14.10	14	f	12	44	IF	4.5	3.32	3.64335
f14.11	14	m	12	44	IF	4.9	4.22	3.58694
f14.2	14	f	12	44	C	4.7	4.03	3.88161
f14.3	14	m	12	44	C	5.3	5.33	3.58014
f14.4	14	m	12	44	C	5.1	4.45	3.35467
f14.6	14	f	12	44	C	4.6	3.41	3.50333
f14.9	14	m	12	44	IF	4.8	4.11	3.71636
f15.1	15	f	12	44	IF	4.4	2.98	3.49831
f15.2	15	f	12	44	IF	4.4	2.97	3.48657
f15.4	15	m	12	44	IF	5	4.15	3.32
f15.5	15	m	12	44	C	5	4.13	3.304
f15.6	15	m	12	44	C	5	3.97	3.176
f16.1	16	m	12	44	IF	4.9	3.75	3.18745
f16.3	16	m	12	44	IF	4.5	2.84	3.1166
f16.4	16	m	12	44	IF	4.8	3.49	3.15574
f16.5	16	f	12	44	IF	4.5	2.93	3.21536
f16.6	16	f	12	44	C	4.9	3.98	3.38294
f16.7	16	m	12	44	C	5	3.98	3.184
f17.1	17	f	12	44	C	4	1.96	3.0625
f17.10	17	m	12	44	IF	5.2	4.4	3.12927
f17.11	17	f	12	44	IF	4.4	3.05	3.58048
f17.12	17	m	12	44	IF	5.2	4.51	3.2075
f17.2	17	m	12	44	C	5.7	5.7	3.07787
f17.3	17	m	12	44	C	6.2	7.18	3.01265
f17.4	17	m	12	44	C	6.1	7.08	3.1192
f17.5	17	m	12	44	C	5.7	6.19	3.34246
f17.7	17	m	12	44	IF	5.2	4.72	3.35685
f17.8	17	m	12	44	IF	5	3.94	3.152
f17.9	17	m	12	44	IF	5.5	5	3.00526
f18.b	18	m	12	44	C	5.1	4.41	3.32451
f19.2	19	m	12	44	C	5.1	4.66	3.51298
f21.10	21	m	12	44	C	5.2	4.76	3.3853
f21.11	21	f	12	44	C	5	4.04	3.232
f21.12	21	m	12	44	C	5.7	5.68	3.06707
f21.13	21	m	12	44	C	5.4	4.76	3.02291
f21.15	21	m	12	44	C	5.5	5.48	3.29376
f21.2	21	f	12	44	IF	4.4	2.9	3.4044
f21.3	21	m	12	44	IF	4.8	3.8	3.43605
f21.5	21	m	12	44	IF	4.6	3.27	3.3595
f21.6	21	m	12	44	IF	5	4.33	3.464
f21.7	21	m	12	44	IF	5	4.09	3.272
f21.8	21	m	12	44	C	5.3	5.11	3.43236
f21.9	21	m	12	44	C	5.3	4.84	3.25101
f22.1	22	m	12	44	IF	4.9	3.71	3.15345
f22.2	22	f	12	44	IF	4.8	3.9	3.52648
f22.3	22	f	12	44	C	4.7	3.78	3.64081
f23.1	23	f	12	44	C	4.9	4.2	3.56994
f23.2	23	m	12	44	C	4.6	3.39	3.48278
f23.3	23	m	12	44	IF	5.2	4.61	3.27862
f23.4	23	f	12	44	IF	4.6	3.5	3.59579
f23.5	23	f	12	44	IF	4.6	3.5	3.59579
f24.1	24	m	12	44	C	5	3.96	3.168
f24.2	24	f	12	44	C	5.1	4.58	3.45267
f9.1	9	m	13	48	C	5.2	4.98	3.54176
f9.2	9	f	13	48	C	4.3	2.84	3.57201
f9.3	9	m	13	48	C	5.4	5.1	3.23884
f9.4	9	f	13	48	IF	4.1	2.58	3.74342
f9.5	9	m	13	48	IF	4.7	3.81	3.66971
f9.6	9	m	13	48	IF	5.3	4.69	3.15025
f10.1	10	m	13	48	IF	5.3	4.5	3.02263
f10.10	10	m	13	48	C	5.5	6	3.60631
f10.2	10	f	13	48	IF	4.7	3.7	3.56376
f10.3	10	f	13	48	IF	4.5	3.17	3.47874
f10.4	10	f	13	48	IF	4.3	2.84	3.57201
f10.5	10	f	13	48	IF	4.6	3.35	3.44169
f10.6	10	f	13	48	C	4.4	3.04	3.56875
f10.7	10	f	13	48	C	4.4	2.95	3.46309
f10.8	10	m	13	48	C	5	4.35	3.48
f10.9	10	m	13	48	C	5.7	6.02	3.25066
f12.1	12	f	13	48	C	4.2	3.27	4.41367
f12.2	12	m	13	48	C	4.7	3.71	3.57339
f12.3	12	m	13	48	C	4.8	3.83	3.46318
f12.4	12	m	13	48	IF	4.8	3.84	3.47222
f12.5	12	m	13	48	IF	5.1	4.7	3.54313
f12.6	12	m	13	48	IF	5	4.59	3.672
f13.2	13	m	13	48	C	4.7	3.96	3.81418
f13.3	13	m	13	48	C	5.3	5.46	3.66746
f13.4	13	m	13	48	C	4.6	3.91	4.01701
f13.6	13	f	13	48	IF	4.2	2.88	3.88727
f13.7	13	m	13	48	IF	4.8	4.1	3.70732
f13.8	13	f	13	48	IF	4.4	3.57	4.19093
f13.9	13	f	13	48	IF	4.4	3.27	3.83875
f14.1	14	m	13	48	C	5.8	5.79	2.96753
f14.10	14	f	13	48	IF	4.7	3.37	3.24591
f14.11	14	m	13	48	IF	5.2	4.44	3.15772
f14.2	14	f	13	48	C	5	4.09	3.272
f14.3	14	m	13	48	C	5.6	5.56	3.166
f14.4	14	m	13	48	C	5.3	4.7	3.15697
f14.6	14	f	13	48	C	4.7	3.53	3.40002
f14.9	14	m	13	48	IF	5.1	4.33	3.2642
f15.1	15	f	13	48	IF	4.6	3.46	3.5547
f15.2	15	f	13	48	IF	4.5	3.11	3.41289
f15.4	15	m	13	48	IF	5	4.3	3.44
f15.5	15	m	13	48	C	5	4.47	3.576
f15.6	15	m	13	48	C	5.2	4.64	3.29995
f16.1	16	m	13	48	IF	5.1	4.04	3.04559
f16.3	16	m	13	48	IF	4.7	3.19	3.07254
f16.4	16	m	13	48	IF	4.9	3.71	3.15345
f16.5	16	f	13	48	IF	4.4	3.27	3.83875
f16.6	16	f	13	48	C	4.9	4.11	3.49344
f16.7	16	m	13	48	C	5.2	4.59	3.26439
f17.1	17	f	13	48	C	4.1	2.35	3.4097
f17.10	17	m	13	48	IF	5.3	4.97	3.33833
f17.11	17	f	13	48	IF	4.4	3.17	3.72136
f17.12	17	m	13	48	IF	5.3	4.77	3.20399
f17.2	17	m	13	48	C	5.8	6.37	3.26479
f17.3	17	m	13	48	C	6.3	7.88	3.15141
f17.4	17	m	13	48	C	6.1	7.82	3.44522
f17.5	17	m	13	48	C	5.8	6.92	3.54668
f17.7	17	m	13	48	IF	5.2	5.06	3.59866
f17.8	17	m	13	48	IF	5.1	4.24	3.19636
f17.9	17	m	13	48	IF	5.5	5.61	3.3719
f18.b	18	m	13	48	C	5.3	5.07	3.4055
f19.2	19	m	13	48	C	5.1	4.82	3.63359
f21.10	21	m	13	48	C	5.4	5.02	3.18803
f21.11	21	f	13	48	C	5.1	4.27	3.21897
f21.12	21	m	13	48	C	5.8	5.88	3.01365
f21.13	21	m	13	48	C	5.6	4.97	2.83004
f21.15	21	m	13	48	C	5.6	5.85	3.33113
f21.2	21	f	13	48	IF	4.5	3.21	3.52263
f21.3	21	m	13	48	IF	4.9	3.98	3.38294
f21.5	21	m	13	48	IF	4.7	3.51	3.38075
f21.6	21	m	13	48	IF	5.1	4.53	3.41498
f21.7	21	m	13	48	IF	5.1	4.48	3.37728
f21.8	21	m	13	48	C	5.4	5.56	3.53097
f21.9	21	m	13	48	C	5.5	5.12	3.07739
f22.1	22	m	13	48	IF	4.9	3.7	3.14495
f22.2	22	f	13	48	IF	4.9	3.82	3.24695
f22.3	22	f	13	48	C	4.9	3.74	3.17895
f23.1	23	f	13	48	C	5	4.53	3.624
f23.2	23	m	13	48	C	4.7	3.88	3.73713
f23.3	23	m	13	48	IF	5.2	4.79	3.40663
f23.4	23	f	13	48	IF	4.9	3.97	3.37444
f23.5	23	f	13	48	IF	4.8	3.83	3.46318
f9.1	9	m	14	52	C	5.4	5.36	3.40395
f9.2	9	f	14	52	C	4.4	3.15	3.69788
f9.3	9	m	14	52	C	5.8	5.71	2.92652
f9.4	9	f	14	52	IF	4.2	2.94	3.96825
f9.5	9	m	14	52	IF	5	4.28	3.424
f9.6	9	m	14	52	IF	5.3	5.05	3.39206
f10.1	10	m	14	52	IF	5.5	5.51	3.3118
f10.10	10	m	14	52	C	5.7	6.94	3.74744
f10.2	10	f	14	52	IF	5	4.33	3.464
f10.3	10	f	14	52	IF	4.7	3.57	3.43854
f10.4	10	f	14	52	IF	4.7	3.19	3.07254
f10.5	10	f	14	52	IF	4.8	3.7	3.34563
f10.6	10	f	14	52	C	4.6	3.32	3.41087
f10.7	10	f	14	52	C	4.6	3.34	3.43141
f10.8	10	m	14	52	C	5.2	4.99	3.54887
f10.9	10	m	14	52	C	6	7.13	3.30093
f12.1	12	f	14	52	C	4.7	3.6	3.46744
f12.2	12	m	14	52	C	5.1	4.7	3.54313
f12.3	12	m	14	52	C	5.4	4.92	3.12452
f12.4	12	m	14	52	IF	5.1	4.6	3.46775
f12.5	12	m	14	52	IF	5.6	6.21	3.53612
f12.6	12	m	14	52	IF	5.5	5.73	3.44403
f13.2	13	m	14	52	C	5	4.2	3.36
f13.3	13	m	14	52	C	5.5	5.31	3.19159
f13.4	13	m	14	52	C	5	4.25	3.4
f13.6	13	f	14	52	IF	4.6	3.38	3.47251
f13.7	13	m	14	52	IF	5	4.43	3.544
f13.9	13	f	14	52	IF	4.5	3.25	3.56653
f14.1	14	m	14	52	C	5.8	6.46	3.31092
f14.10	14	f	14	52	IF	4.9	3.82	3.24695
f14.11	14	m	14	52	IF	5.2	4.65	3.30707
f14.2	14	f	14	52	C	5.1	4.44	3.34713
f14.3	14	m	14	52	C	5.6	5.84	3.32544
f14.4	14	m	14	52	C	5.3	4.65	3.12338
f14.6	14	f	14	52	C	4.7	3.58	3.44818
f14.9	14	m	14	52	IF	5.3	4.77	3.20399
f15.1	15	f	14	52	IF	4.7	3.5	3.37112
f15.2	15	f	14	52	IF	4.5	3.05	3.34705
f15.4	15	m	14	52	IF	5.1	4.34	3.27174
f15.5	15	m	14	52	C	5.3	4.77	3.20399
f15.6	15	m	14	52	C	5.5	4.9	2.94515
f16.1	16	m	14	52	IF	5.4	4.93	3.13087
f16.3	16	m	14	52	IF	5	4.05	3.24
f16.4	16	m	14	52	IF	5.1	4.45	3.35467
f16.5	16	f	14	52	IF	4.6	3.42	3.5136
f16.6	16	f	14	52	C	4.7	3.9	3.75639
f16.7	16	m	14	52	C	5.2	4.74	3.37107
f17.1	17	f	14	52	C	4.1	2.27	3.29363
f17.10	17	m	14	52	IF	5.3	4.92	3.30474
f17.11	17	f	14	52	IF	4.5	3.13	3.43484
f17.12	17	m	14	52	IF	5.3	4.71	3.16369
f17.2	17	m	14	52	C	6	6.82	3.15741
f17.3	17	m	14	52	C	6.7	8.43	2.80287
f17.4	17	m	14	52	C	6.2	8.24	3.45742
f17.5	17	m	14	52	C	6.1	7.33	3.22935
f17.7	17	m	14	52	IF	5.3	5.07	3.4055
f17.8	17	m	14	52	IF	5.2	4.44	3.15772
f17.9	17	m	14	52	IF	5.5	5.47	3.28775
f18.b	18	m	14	52	C	5.3	5.17	3.47267
f19.2	19	m	14	52	C	5.3	5.32	3.57342
f21.10	21	m	14	52	C	5.5	5.44	3.26972
f21.11	21	f	14	52	C	5.2	4.72	3.35685
f21.12	21	m	14	52	C	5.8	6.16	3.15716
f21.13	21	m	14	52	C	5.8	5.8	2.97265
f21.15	21	m	14	52	C	5.8	6.3	3.22891
f21.2	21	f	14	52	IF	4.5	3.48	3.81893
f21.3	21	m	14	52	IF	5.1	4.33	3.2642
f21.5	21	m	14	52	IF	4.8	3.85	3.48126
f21.6	21	m	14	52	IF	5.2	4.75	3.37819
f21.7	21	m	14	52	IF	5.2	4.87	3.46353
f21.8	21	m	14	52	C	5.7	6.22	3.35866
f21.9	21	m	14	52	C	5.6	5.45	3.10336
f22.1	22	m	14	52	IF	5	4.01	3.208
f22.2	22	f	14	52	IF	5	4.33	3.464
f22.3	22	f	14	52	C	5	4.2	3.36
f24.1	24	m	14	52	C	5.2	4.5	3.20039
f24.2	24	f	14	52	C	5.3	4.88	3.27787
f9.1	9	m	15	56	C	5.7	6.27	3.38566
f9.2	9	f	15	56	C	4.6	3.7	3.80127
f9.3	9	m	15	56	C	6.1	7.18	3.16326
f9.4	9	f	15	56	IF	4.4	3.54	4.15571
f9.5	9	m	15	56	IF	5.3	5.43	3.64731
f9.6	9	m	15	56	IF	5.8	6.06	3.10591
f10.1	10	m	15	56	IF	5.8	5.77	2.95728
f10.10	10	m	15	56	C	6.1	7.48	3.29543
f10.2	10	f	15	56	IF	5.2	4.82	3.42797
f10.3	10	f	15	56	IF	4.7	3.69	3.55413
f10.4	10	f	15	56	IF	4.7	3.43	3.3037
f10.5	10	f	15	56	IF	4.9	4.01	3.40844
f10.6	10	f	15	56	C	4.7	3.77	3.63118
f10.7	10	f	15	56	C	4.8	3.69	3.33659
f10.8	10	m	15	56	C	5.6	5.45	3.10336
f10.9	10	m	15	56	C	6.3	7.59	3.03543
f12.1	12	f	15	56	C	4.7	3.81	3.66971
f12.2	12	m	15	56	C	5.2	4.72	3.35685
f12.3	12	m	15	56	C	5.5	5.04	3.0293
f12.4	12	m	15	56	IF	5.3	4.75	3.19055
f12.5	12	m	15	56	IF	5.8	6.23	3.19304
f12.6	12	m	15	56	IF	5.6	5.98	3.40516
f13.2	13	m	15	56	C	5.2	4.68	3.3284
f13.3	13	m	15	56	C	5.6	5.89	3.35391
f13.4	13	m	15	56	C	5.2	4.88	3.47064
f13.7	13	m	15	56	IF	5.1	4.65	3.50544
f13.9	13	f	15	56	IF	4.5	3.48	3.81893
f14.1	14	m	15	56	C	5.9	6.92	3.36938
f14.10	14	f	15	56	IF	4.9	4.23	3.59544
f14.11	14	m	15	56	IF	5.4	4.86	3.08642
f14.2	14	f	15	56	C	5.1	4.79	3.61098
f14.3	14	m	15	56	C	5.8	6.49	3.32629
f14.4	14	m	15	56	C	5.3	4.84	3.25101
f14.6	14	f	15	56	C	4.7	3.77	3.63118
f14.9	14	m	15	56	IF	5.3	5.25	3.5264
f15.1	15	f	15	56	IF	4.8	3.75	3.39084
f15.2	15	f	15	56	IF	4.7	3.3	3.17849
f15.4	15	m	15	56	IF	5.3	4.44	2.98233
f15.5	15	m	15	56	C	5.3	5.03	3.37863
f15.6	15	m	15	56	C	5.5	5.57	3.34786
f16.1	16	m	15	56	IF	5.5	5.22	3.13749
f16.3	16	m	15	56	IF	5.2	4.27	3.03681
f16.4	16	m	15	56	IF	5.3	4.54	3.0495
f16.5	16	f	15	56	IF	4.7	3.44	3.31333
f16.6	16	f	15	56	C	4.9	3.85	3.27245
f16.7	16	m	15	56	C	5.4	4.64	2.94671
f17.1	17	f	15	56	C	4.2	2.3	3.10442
f17.10	17	m	15	56	IF	5.3	5.2	3.49282
f17.11	17	f	15	56	IF	4.6	3.19	3.27731
f17.12	17	m	15	56	IF	5.4	4.91	3.11817
f17.2	17	m	15	56	C	6	7.02	3.25
f17.3	17	m	15	56	C	6.7	9.04	3.00569
f17.4	17	m	15	56	C	6.5	8.49	3.09149
f17.5	17	m	15	56	C	6.3	7.87	3.14741
f17.7	17	m	15	56	IF	5.4	5.39	3.423
f17.8	17	m	15	56	IF	5.2	4.63	3.29284
f17.9	17	m	15	56	IF	5.7	5.55	2.99687
f18.b	18	m	15	56	C	5.4	5.2	3.30234
f19.2	19	m	15	56	C	5.5	5.82	3.49812
f21.10	21	m	15	56	C	5.5	5.67	3.40796
f21.11	21	f	15	56	C	5.3	5.04	3.38534
f21.12	21	m	15	56	C	5.8	6.53	3.3468
f21.13	21	m	15	56	C	5.8	5.91	3.02903
f21.15	21	m	15	56	C	5.9	6.5	3.16488
f21.2	21	f	15	56	IF	4.8	3.73	3.37276
f21.3	21	m	15	56	IF	5.2	4.68	3.3284
f21.5	21	m	15	56	IF	5.1	4.32	3.25667
f21.6	21	m	15	56	IF	5.3	5.14	3.45251
f21.7	21	m	15	56	IF	5.5	5.29	3.17956
f21.8	21	m	15	56	C	5.7	6.2	3.34786
f21.9	21	m	15	56	C	5.6	5.89	3.35391
f9.1	9	m	16	60	C	5.8	6.35	3.25454
f9.2	9	f	16	60	C	4.8	3.82	3.45414
f9.3	9	m	16	60	C	6.2	7.36	3.08818
f9.4	9	f	16	60	IF	4.6	3.46	3.5547
f9.5	9	m	16	60	IF	5.6	5.73	3.2628
f9.6	9	m	16	60	IF	5.9	6.46	3.1454
f10.1	10	m	16	60	IF	5.8	6.27	3.21354
f10.10	10	m	16	60	C	5.9	7.47	3.63718
f10.2	10	f	16	60	IF	5.2	5.18	3.684
f10.3	10	f	16	60	IF	4.8	3.89	3.51743
f10.4	10	f	16	60	IF	4.6	3.54	3.63689
f10.5	10	f	16	60	IF	4.9	3.87	3.28945
f10.6	10	f	16	60	C	4.7	3.59	3.45781
f10.7	10	f	16	60	C	4.7	3.55	3.41928
f10.8	10	m	16	60	C	5.5	5.69	3.41998
f10.9	10	m	16	60	C	6.1	7.74	3.40998
f12.1	12	f	16	60	C	4.8	4.41	3.98763
f12.2	12	m	16	60	C	5.3	5.22	3.50625
f12.3	12	m	16	60	C	5.6	5.65	3.21725
f12.4	12	m	16	60	IF	5.3	5.06	3.39878
f12.5	12	m	16	60	IF	5.9	7.32	3.56414
f12.6	12	m	16	60	IF	5.8	4.9	2.51138
f13.2	13	m	16	60	C	5.3	5.02	3.37191
f13.3	13	m	16	60	C	5.6	6.18	3.51904
f13.4	13	m	16	60	C	5.4	5.66	3.59447
f13.7	13	m	16	60	IF	5.2	4.74	3.37107
f13.9	13	f	16	60	IF	4.7	3.7	3.56376
f14.1	14	m	16	60	C	6	7.23	3.34722
f14.10	14	f	16	60	IF	5.2	4.54	3.22883
f14.11	14	m	16	60	IF	5.4	5.15	3.27059
f14.2	14	f	16	60	C	5.1	4.81	3.62606
f14.3	14	m	16	60	C	6	6.94	3.21296
f14.4	14	m	16	60	C	5.3	4.94	3.31818
f14.6	14	f	16	60	C	4.7	3.99	3.84308
f14.9	14	m	16	60	IF	5.5	5.85	3.51615
f15.1	15	f	16	60	IF	5	4.05	3.24
f15.2	15	f	16	60	IF	4.7	3.44	3.31333
f15.4	15	m	16	60	IF	5.3	4.87	3.27116
f15.5	15	m	16	60	C	5.5	5.53	3.32382
f15.6	15	m	16	60	C	5.8	6.12	3.13666
f16.1	16	m	16	60	IF	5.8	6.01	3.08028
f16.3	16	m	16	60	IF	5.3	4.81	3.23086
f16.4	16	m	16	60	IF	5.4	5.29	3.3595
f16.5	16	f	16	60	IF	4.7	3.8	3.66008
f16.6	16	f	16	60	C	4.8	3.63	3.28234
f16.7	16	m	16	60	C	5.3	4.83	3.24429
f17.1	17	f	16	60	C	4.3	2.75	3.45881
f17.10	17	m	16	60	IF	5.7	6.02	3.25066
f17.12	17	m	16	60	IF	5.8	5.9	3.0239
f17.2	17	m	16	60	C	6.2	8.02	3.36511
f17.3	17	m	16	60	C	7	10.08	2.93878
f17.4	17	m	16	60	C	6.5	9.24	3.36459
f17.5	17	m	16	60	C	6.3	8.79	3.51534
f17.7	17	m	16	60	IF	5.7	6.22	3.35866
f17.8	17	m	16	60	IF	5.5	5.44	3.26972
f17.9	17	m	16	60	IF	6	6.52	3.01852
f18.b	18	m	16	60	C	5.5	5.4	3.24568
f19.2	19	m	16	60	C	5.7	6	3.23986
f9.1	9	m	17	64	C	6	7.02	3.25
f9.2	9	f	17	64	C	4.9	3.95	3.35744
f9.3	9	m	17	64	C	6.4	8.19	3.12424
f9.4	9	f	17	64	IF	4.7	3.88	3.73713
f9.5	9	m	17	64	IF	6	6.59	3.05093
f9.6	9	m	17	64	IF	6.2	7.39	3.10077
f10.1	10	m	17	64	IF	6	6.71	3.10648
f10.10	10	m	17	64	C	6.2	7.73	3.24343
f10.2	10	f	17	64	IF	5.4	5.71	3.62623
f10.3	10	f	17	64	IF	5.2	4.28	3.04392
f10.4	10	f	17	64	IF	4.9	3.91	3.32345
f10.5	10	f	17	64	IF	5	4.13	3.304
f10.6	10	f	17	64	C	4.8	3.69	3.33659
f10.7	10	f	17	64	C	4.8	3.55	3.21
f10.8	10	m	17	64	C	5.5	5.67	3.40796
f10.9	10	m	17	64	C	6.5	8.06	2.93491
f12.1	12	f	17	64	C	5	4.66	3.728
f12.2	12	m	17	64	C	5.5	5.49	3.29977
f12.3	12	m	17	64	C	5.6	5.92	3.37099
f12.4	12	m	17	64	IF	5.4	5.46	3.46746
f12.5	12	m	17	64	IF	6	7.94	3.67593
f12.6	12	m	17	64	IF	5.8	7.05	3.61331
f13.2	13	m	17	64	C	5.3	5.19	3.4861
f13.3	13	m	17	64	C	5.8	6.65	3.4083
f13.4	13	m	17	64	C	5.6	6.2	3.53043
f13.7	13	m	17	64	IF	5.3	5.3	3.55999
f13.9	13	f	17	64	IF	4.7	3.89	3.74676
f14.1	14	m	17	64	C	5.9	7.38	3.59336
f14.10	14	f	17	64	IF	5.1	4.71	3.55067
f14.11	14	m	17	64	IF	5.5	5.45	3.27573
f14.2	14	f	17	64	C	5.2	5.2	3.69822
f14.3	14	m	17	64	C	6	7.13	3.30093
f14.4	14	m	17	64	C	5.2	4.98	3.54176
f14.6	14	f	17	64	C	5	4.17	3.336
f14.9	14	m	17	64	IF	5.7	6.21	3.35326
f15.1	15	f	17	64	IF	5.2	4.62	3.28573
f15.2	15	f	17	64	IF	4.8	3.9	3.52648
f15.4	15	m	17	64	IF	5.5	5.18	3.11345
f15.5	15	m	17	64	C	5.8	6.08	3.11616
f15.6	15	m	17	64	C	5.7	6	3.23986
f16.1	16	m	17	64	IF	6	6.98	3.23148
f16.3	16	m	17	64	IF	5.6	5.43	3.09197
f16.4	16	m	17	64	IF	5.7	5.79	3.12647
f16.5	16	f	17	64	IF	4.8	3.8	3.43605
f16.6	16	f	17	64	C	4.9	3.9	3.31495
f16.7	16	m	17	64	C	5.5	5.14	3.08941
f17.1	17	f	17	64	C	4.1	3.12	4.52692
f17.10	17	m	17	64	IF	5.8	6.56	3.36217
f17.12	17	m	17	64	IF	5.9	6.43	3.1308
f17.2	17	m	17	64	C	6.6	9.14	3.17917
f17.3	17	m	17	64	C	7.1	10.45	2.91972
f17.4	17	m	17	64	C	6.7	9.76	3.24508
f17.5	17	m	17	64	C	6.6	9.39	3.26613
f17.7	17	m	17	64	IF	5.8	6.62	3.39292
f17.8	17	m	17	64	IF	5.7	6.2	3.34786
f17.9	17	m	17	64	IF	6.3	7.24	2.89546
f18.b	18	m	17	64	C	5.6	5.59	3.18308
f19.2	19	m	17	64	C	5.8	6.61	3.3878
f23.1	23	f	17	64	C	5.2	4.89	3.47775
f23.2	23	m	17	64	C	5	3.92	3.136
f23.3	23	m	17	64	IF	5.4	5.22	3.31504
f23.4	23	f	17	64	IF	5.3	5.23	3.51297
f23.5	23	f	17	64	IF	5.1	4.35	3.27928
f9.1	9	m	18	68	C	6.1	8	3.52452
f9.2	9	f	18	68	C	5.1	4.35	3.27928
f9.3	9	m	18	68	C	6.5	8.65	3.14975
f9.4	9	f	18	68	IF	4.8	3.91	3.53552
f9.5	9	m	18	68	IF	6.1	7.15	3.15004
f9.6	9	m	18	68	IF	6.2	8.16	3.42385
f10.1	10	m	18	68	IF	6.1	7.31	3.22053
f10.10	10	m	18	68	C	6.2	8.61	3.61267
f10.2	10	f	18	68	IF	5.4	5.64	3.58177
f10.3	10	f	18	68	IF	5.2	4.73	3.36396
f10.4	10	f	18	68	IF	4.8	3.84	3.47222
f10.5	10	f	18	68	IF	5.1	4.27	3.21897
f10.6	10	f	18	68	C	4.8	3.91	3.53552
f10.7	10	f	18	68	C	4.9	3.9	3.31495
f10.8	10	m	18	68	C	5.6	6.27	3.57029
f10.9	10	m	18	68	C	6.4	8.79	3.35312
f12.1	12	f	18	68	C	5	4.9	3.92
f12.2	12	m	18	68	C	5.5	5.63	3.38392
f12.3	12	m	18	68	C	5.8	6.23	3.19304
f12.4	12	m	18	68	IF	5.6	5.68	3.23433
f12.5	12	m	18	68	IF	6.3	8.26	3.30338
f12.6	12	m	18	68	IF	6.1	7.75	3.41438
f13.2	13	m	18	68	C	5.4	5.57	3.53732
f13.3	13	m	18	68	C	5.8	6.86	3.51593
f13.4	13	m	18	68	C	5.6	6.51	3.70695
f13.7	13	m	18	68	IF	5.3	5.36	3.60029
f13.9	13	f	18	68	IF	4.7	4.02	3.87197
f14.1	14	m	18	68	C	6.1	7.62	3.35711
f14.10	14	f	18	68	IF	5.1	4.74	3.57329
f14.11	14	m	18	68	IF	5.6	5.65	3.21725
f14.2	14	f	18	68	C	5.2	5.09	3.61999
f14.3	14	m	18	68	C	5.9	7.21	3.51058
f14.4	14	m	18	68	C	5.4	5.2	3.30234
f14.6	14	f	18	68	C	5	4.3	3.44
f14.9	14	m	18	68	IF	5.7	6.49	3.50445
f15.1	15	f	18	68	IF	5.2	4.84	3.44219
f15.2	15	f	18	68	IF	4.8	3.73	3.37276
f15.4	15	m	18	68	IF	5.7	5.72	3.08867
f15.5	15	m	18	68	C	6	6.7	3.10185
f15.6	15	m	18	68	C	5.8	6.1	3.12641
f16.1	16	m	18	68	IF	6.1	7.47	3.29102
f16.3	16	m	18	68	IF	5.5	5.5	3.30579
f16.4	16	m	18	68	IF	5.8	6.35	3.25454
f16.5	16	f	18	68	IF	4.9	4.16	3.53594
f16.6	16	f	18	68	C	4.8	4.02	3.63498
f16.7	16	m	18	68	C	5.4	5.27	3.3468
f17.1	17	f	18	68	C	4.7	3.5	3.37112
f17.10	17	m	18	68	IF	5.9	7.01	3.4132
f17.12	17	m	18	68	IF	6	6.63	3.06944
f17.2	17	m	18	68	C	6.8	10.6	3.37116
f17.7	17	m	18	68	IF	5.8	6.75	3.45955
f17.8	17	m	18	68	IF	5.8	6.38	3.26992
f17.9	17	m	18	68	IF	6.2	7.58	3.18049
f18.b	18	m	18	68	C	5.7	6.05	3.26686
f19.2	19	m	18	68	C	5.9	7.13	3.47163
f22.1	22	m	18	68	IF	5.2	4.42	3.14349
f22.2	22	f	18	68	IF	5.2	4.42	3.14349
f22.3	22	f	18	68	C	5.2	4.75	3.37819
f9.1	9	m	19	72	C	6.2	7.91	3.31896
f9.2	9	f	19	72	C	5.1	4.55	3.43005
f9.3	9	m	19	72	C	6.5	9.16	3.33546
f9.4	9	f	19	72	IF	4.8	4.02	3.63498
f9.5	9	m	19	72	IF	6.2	7.58	3.18049
f9.6	9	m	19	72	IF	6.5	8.73	3.17888
f10.1	10	m	19	72	IF	6.2	7.46	3.13014
f10.10	10	m	19	72	C	6.3	9.48	3.79129
f10.2	10	f	19	72	IF	5.4	5.97	3.79134
f10.3	10	f	19	72	IF	5.2	4.57	3.25017
f10.4	10	f	19	72	IF	4.9	4.28	3.63794
f10.5	10	f	19	72	IF	5.1	4.39	3.30944
f10.6	10	f	19	72	C	4.7	3.9	3.75639
f10.7	10	f	19	72	C	4.8	4.06	3.67115
f10.8	10	m	19	72	C	5.6	6.1	3.47349
f10.9	10	m	19	72	C	6.6	9.32	3.24178
f12.1	12	f	19	72	C	5.1	5.22	3.93514
f12.2	12	m	19	72	C	5.7	5.83	3.14807
f12.3	12	m	19	72	C	5.9	6.23	3.03342
f12.4	12	m	19	72	IF	5.7	5.78	3.12107
f12.5	12	m	19	72	IF	6.5	8.87	3.22986
f12.6	12	m	19	72	IF	6.1	7.72	3.40117
f13.2	13	m	19	72	C	5.5	5.85	3.51615
f13.3	13	m	19	72	C	5.8	6.96	3.56718
f13.4	13	m	19	72	C	5.8	7.09	3.63381
f13.7	13	m	19	72	IF	5.4	5.58	3.54367
f13.9	13	f	19	72	IF	4.7	4.19	4.03571
f14.1	14	m	19	72	C	6.2	7.94	3.33154
f14.10	14	f	19	72	IF	5.1	4.8	3.61852
f14.11	14	m	19	72	IF	5.6	5.8	3.30266
f14.2	14	f	19	72	C	5.3	5.21	3.49953
f14.3	14	m	19	72	C	6	7.38	3.41667
f14.4	14	m	19	72	C	5.6	5.39	3.0692
f14.6	14	f	19	72	C	5	4.42	3.536
f14.9	14	m	19	72	IF	5.9	5.93	2.88734
f15.1	15	f	19	72	IF	5.3	5.27	3.53983
f15.2	15	f	19	72	IF	5	4.04	3.232
f15.4	15	m	19	72	IF	5.7	5.78	3.12107
f15.5	15	m	19	72	C	6	9.2	4.25926
f15.6	15	m	19	72	C	5.8	6.44	3.30067
f16.1	16	m	19	72	IF	6.2	8.03	3.36931
f16.3	16	m	19	72	IF	5.7	6.14	3.31546
f16.4	16	m	19	72	IF	5.8	6.63	3.39805
f16.6	16	f	19	72	C	4.9	4.38	3.72294
f16.7	16	m	19	72	C	5.5	5.58	3.35387
f17.1	17	f	19	72	C	4.7	3.55	3.41928
f17.10	17	m	19	72	IF	6.1	7.57	3.33508
f17.12	17	m	19	72	IF	6	7	3.24074
f17.2	17	m	19	72	C	7.1	10.58	2.95604
f17.3	17	m	19	72	C	7.2	11.78	3.15608
f17.4	17	m	19	72	C	7	11.17	3.25656
f17.5	17	m	19	72	C	6.7	10.4	3.45787
f17.7	17	m	19	72	IF	5.8	7.16	3.66969
f17.8	17	m	19	72	IF	6	6.78	3.13889
f17.9	17	m	19	72	IF	6.3	8.3	3.31938
f21.10	21	m	19	72	C	5.8	6.96	3.56718
f21.13	21	m	19	72	C	6.1	6.86	3.02228
f21.15	21	m	19	72	C	6.1	7.12	3.13683
f21.3	21	m	19	72	IF	5.8	6.16	3.15716
f21.5	21	m	19	72	IF	5.7	6.03	3.25606
f21.6	21	m	19	72	IF	6.2	7.65	3.20986
f21.7	21	m	19	72	IF	6	7.05	3.26389
f21.8	21	m	19	72	C	6.2	7.87	3.30217
f21.9	21	m	19	72	C	6	7.55	3.49537
f23.2	23	m	19	72	C	5.2	5.63	4.00404
f23.3	23	m	19	72	IF	5.6	5.71	3.25141
f23.5	23	f	19	72	IF	5.3	4.86	3.26444
f9.1	9	m	20	76	C	6.5	9.19	3.34638
f9.2	9	f	20	76	C	5.2	4.99	3.54887
f9.3	9	m	20	76	C	7.1	10.6	2.96163
f9.4	9	f	20	76	IF	4.9	3.9	3.31495
f9.5	9	m	20	76	IF	6.3	8.58	3.43135
f9.6	9	m	20	76	IF	6.5	9.23	3.36095
f10.2	10	f	20	76	IF	5.5	5.94	3.57025
f10.3	10	f	20	76	IF	5.1	4.61	3.47528
f10.4	10	f	20	76	IF	5	4.36	3.488
f10.5	10	f	20	76	IF	5.1	4.57	3.44513
f10.6	10	f	20	76	C	4.9	4.2	3.56994
f10.7	10	f	20	76	C	4.9	4.13	3.51044
f10.8	10	m	20	76	C	5.6	5.99	3.41085
f12.1	12	f	20	76	C	5.2	5.07	3.60577
f12.2	12	m	20	76	C	5.7	6.02	3.25066
f12.3	12	m	20	76	C	5.8	6.3	3.22891
f12.4	12	m	20	76	IF	5.6	5.9	3.3596
f12.6	12	m	20	76	IF	6.2	7.79	3.2686
f13.2	13	m	20	76	C	5.6	6.1	3.47349
f13.3	13	m	20	76	C	5.9	7.37	3.58849
f13.4	13	m	20	76	C	5.9	7.46	3.63231
f13.7	13	m	20	76	IF	5.4	5.82	3.69608
f13.9	13	f	20	76	IF	4.8	4.16	3.76157
f14.1	14	m	20	76	C	6.6	8.89	3.09222
f14.10	14	f	20	76	IF	5.4	5.23	3.32139
f14.11	14	m	20	76	IF	5.8	6.4	3.28017
f14.2	14	f	20	76	C	5.4	5.65	3.58812
f14.3	14	m	20	76	C	6.1	7.93	3.49368
f14.4	14	m	20	76	C	5.8	5.99	3.07003
f14.6	14	f	20	76	C	5.1	4.37	3.29436
f14.9	14	m	20	76	IF	6.2	7.91	3.31896
f15.1	15	f	20	76	IF	5.5	5.82	3.49812
f15.2	15	f	20	76	IF	5	4.38	3.504
f15.4	15	m	20	76	IF	5.9	6.43	3.1308
f15.5	15	m	20	76	C	6.3	7.91	3.16341
f15.6	15	m	20	76	C	5.8	6.52	3.34167
f16.1	16	m	20	76	IF	6.4	8.93	3.40652
f16.3	16	m	20	76	IF	5.8	6.67	3.41855
f16.4	16	m	20	76	IF	6	7.05	3.26389
f16.6	16	f	20	76	C	5.1	4.57	3.44513
f16.7	16	m	20	76	C	5.6	5.58	3.17739
f17.1	17	f	20	76	C	4.8	3.78	3.41797
f17.10	17	m	20	76	IF	6.2	7.88	3.30637
f17.12	17	m	20	76	IF	6.2	7.55	3.1679
f17.2	17	m	20	76	C	7.3	12.5	3.21323
f17.3	17	m	20	76	C	7.3	12.71	3.26721
f17.4	17	m	20	76	C	7.2	11.8	3.16144
f17.5	17	m	20	76	C	7.2	11.72	3.14
f17.7	17	m	20	76	IF	5.9	7.23	3.52032
f17.8	17	m	20	76	IF	6	7.02	3.25
f17.9	17	m	20	76	IF	6.6	9.22	3.207
f22.1	22	m	20	76	IF	5.4	4.91	3.11817
f9.2	9	f	21	80	C	5.2	5.01	3.5631
f9.4	9	f	21	80	IF	5	4.27	3.416
f10.1	10	m	21	80	IF	6.2	7.78	3.26441
f10.10	10	m	21	80	C	6.8	11.82	3.75916
f10.2	10	f	21	80	IF	5.5	6.37	3.8287
f10.3	10	f	21	80	IF	5.2	4.82	3.42797
f10.4	10	f	21	80	IF	5.1	4.65	3.50544
f10.5	10	f	21	80	IF	5.2	4.8	3.41375
f10.6	10	f	21	80	C	5	4.47	3.576
f10.7	10	f	21	80	C	5	4.39	3.512
f10.8	10	m	21	80	C	5.7	6.16	3.32626
f10.9	10	m	21	80	C	6.7	10.1	3.35813
f12.1	12	f	21	80	C	5.2	5.36	3.81202
f12.2	12	m	21	80	C	5.7	6.17	3.33166
f12.3	12	m	21	80	C	5.9	6.63	3.22818
f12.4	12	m	21	80	IF	5.7	6.01	3.24526
f12.5	12	m	21	80	IF	6.6	10.02	3.48527
f12.6	12	m	21	80	IF	6.2	7.74	3.24763
f13.2	13	m	21	80	C	5.8	6.74	3.45443
f13.3	13	m	21	80	C	6.1	7.76	3.41879
f13.4	13	m	21	80	C	6.2	8.24	3.45742
f13.7	13	m	21	80	IF	5.7	6.58	3.55305
f13.9	13	f	21	80	IF	4.9	4.38	3.72294
f21.10	21	m	21	80	C	5.9	7.12	3.46676
f21.12	21	m	21	80	C	6.2	7.79	3.2686
f21.13	21	m	21	80	C	6.3	8.07	3.22739
f21.15	21	m	21	80	C	6.1	7.96	3.5069
f21.2	21	f	21	80	IF	5.4	5.75	3.65163
f21.5	21	m	21	80	IF	5.9	7.11	3.46189
f21.7	21	m	21	80	IF	6.3	8	3.1994
f21.9	21	m	21	80	C	6.3	7.55	3.01943

## Sheet: S3 growthrates
Table S3
Growth rates of males (m) and females (m) in the intermittent feeding (IF) or control (C) treatment. ID, identifyer of the individual fish; brood, identifyer of the brood (=full-sib family). Growth rate (GR) per 4-week interval was calculated as 'GR int n_n+1' = ln(SL timpepoint n+1)-ln(SL timepoint n); with SL in cm. Sample sizes per sex and and treatment group are given for each interval.
control group females
ID	brood	sex	treatment	SL timepoint1	GR int 1_2	SL timepoint2	GR int 2_3	SL timepoint3	GR int 3_4	SL timepoint4	GR int 4_5	SL timepoint5	GR int 5_6	SL timepoint6	GR int 6_7	SL timepoint7	GR int 7_8	SL timepoint8	GR int 8_9	SL timepoint9	GR int 9_10	SL timepoint10	GR int 10_11	SL timepoint11	GR int 11_12	SL timepoint12	GR int 12_13	SL timepoint13	GR int 13_14	SL timepoint14	GR int 14_15	SL timepoint15	GR int 15_16	SL timepoint16	GR int 16_17	SL timepoint17	GR int 17_18	SL timepoint18	GR int 18_19	SL timepoint19	GR int 19_20	SL timepoint20	GR int 20_21
f9.2	9	f	C	2.05	0.198451	2.5	0.0392207	2.6	0	2.6	0	2.6	0.074108	2.8	0.0689929	3	0.0953102	3.3	0.11441	3.7	-0.027399	3.6	0.0800427	3.9	0.0500104	4.1	0.047628	4.3	0.0229895	4.4	0.0444518	4.6	0.0425596	4.8	0.0206193	4.9	0.0400053	5.1	0	5.1	0.0194181	5.2	0
f10.6	10	f	C	2.2	0.241162	2.8	0	2.8	0.0689929	3	0	3	0.125163	3.4	0.0571584	3.6	0.0800427	3.9	0.0253178	4	0.0246926	4.1	0.047628	4.3	0	4.3	0.0229895	4.4	0.0444518	4.6	0.0215062	4.7	0	4.7	0.0210534	4.8	0	4.8	-0.0210534	4.7	0.0416727	4.9	0.0202027
f10.7	10	f	C	2.6	0.109199	2.9	-0.0350913	2.8	0.0350913	2.9	-0.0350913	2.8	0.164303	3.3	0.0870114	3.6	0.0540672	3.8	0.0259755	3.9	0.074108	4.2	0.0235305	4.3	0	4.3	0.0229895	4.4	0.0444518	4.6	0.0425596	4.8	-0.0210534	4.7	0.0210534	4.8	0.0206193	4.9	-0.0206193	4.8	0.0206193	4.9	0.0202027
f12.1	12	f	C	2.4	0.040822	2.5	0.0392207	2.6	0	2.6	0.074108	2.8	0.133531	3.2	0.0896122	3.5	0.0555699	3.7	0.0266682	3.8	0.0512933	4	0.0487902	4.2	0	4.2	0	4.2	0.112478	4.7	0	4.7	0.0210534	4.8	0.040822	5	0	5	0.0198026	5.1	0.0194181	5.2	0
f14.2	14	f	C	2.1	0.0909718	2.3	0	2.3	0.19671	2.8	0.101783	3.1	0.0923733	3.4	0.111226	3.8	0.0259755	3.9	0.0500104	4.1	0.0706176	4.4	0.0224729	4.5	0.0434851	4.7	0.0618754	5	0.0198026	5.1	0	5.1	0	5.1	0.0194181	5.2	0	5.2	0.0190482	5.3	0.0186921	na	na
f14.6	14	f	C	2	0.0487902	2.1	0.04652	2.2	0.167054	2.6	0.143101	3	0.0953102	3.3	0.0870114	3.6	0.0800427	3.9	0.074108	4.2	0	4.2	0.04652	4.4	0.0444518	4.6	0.0215062	4.7	0	4.7	0	4.7	0	4.7	0.0618754	5	0	5	0	5	0.0198026	na	na
f16.6	16	f	C	1.9	0.0512933	2	0.0953102	2.2	0.0870114	2.4	0.189242	2.9	0.0984401	3.2	0.0606246	3.4	0.0571584	3.6	0.130053	4.1	0.0706176	4.4	0.0444518	4.6	0.0631789	4.9	0	4.9	-0.0416727	4.7	0.0416727	4.9	-0.0206193	4.8	0.0206193	4.9	-0.0206193	4.8	0.0206193	4.9	0.0400053	na	na
f16.8	16	f	C	2	0	2	0.0953102	2.2	0.167054	2.6	0.074108	2.8	0.133531	3.2	0	3.2	0.0606246	3.4	0.137201	3.9	0.0500104	na	na	na	na	na	na	na	na	na	na	na	na	na	na	na	na	na	na	na	na	na	na
f17.1	17	f	C	2	0.0953102	2.2	0.127833	2.5	0.113329	2.8	0.0350913	2.9	0.0339016	3	0	3	0.0953102	3.3	0.029853	3.4	0.0289875	3.5	0.0281709	3.6	0.105361	4	0.0246926	4.1	0	4.1	0.0240976	4.2	0.0235305	4.3	-0.047628	4.1	0.136576	4.7	0	4.7	0.0210534	na	na
f21.11	21	f	C	2.3	0.160343	2.7	0.13815	3.1	0.121361	3.5	0.0281709	3.6	0.0540672	3.8	0.100083	4.2	0	4.2	0.04652	4.4	0.0444518	4.6	0.0215062	4.7	0.0618754	5	0.0198026	5.1	0.0194181	5.2	0.0190482	na	na	na	na	na	na	na	na	na	na	na	na
f22.3	22	f	C	2.8	0.0689929	3	0.0953102	3.3	0.029853	3.4	0.0571584	3.6	0.0800427	3.9	0.0976385	4.3	0.0229895	4.4	0.0444518	4.6	0.0215062	4.7	0.0210534	4.8	-0.0210534	4.7	0.0416727	4.9	0.0202027	na	na	na	na	na	na	na	na	na	na	na	na	na	na
f23.1	23	f	C	2.6	0.109199	2.9	0.0984401	3.2	0.145182	3.7	0.0526437	3.9	0.074108	4.2	0.0235305	4.3	0.0454624	4.5	0.0219789	4.6	0.0425596	4.8	0.0206193	4.9	0	4.9	0.0202027	na	na	na	na	na	na	na	na	na	na	na	na	na	na	na	na
f24.2	24	f	C	2.7	0.200671	3.3	0.11441	3.7	0.0266682	3.8	0.100083	4.2	0.04652	4.4	0.0444518	4.6	0.0215062	na	na	na	na	na	na	na	na	na	na	na	na	na	na	na	na	na	na	na	na	na	na	na	na	na	na
			sample sizes	13	13	13	13	13	13	13	13	13	13	13	13	13	13	12	12	12	12	11	11	11	11	11	11	10	10	9	9	8	8	8	8	8	8	8	8	8	8	4	4
IF group females
f9.4	9	f	IF	2.2	0.127833	2.5	0	2.5	0.076961	2.7	-0.0377403	2.6	0	2.6	0.143101	3	0.0953102	3.3	0.0870114	3.6	0	3.6	0.0540672	3.8	0.0512933	4	0.0246926	4.1	0.0240976	4.2	0.04652	4.4	0.0444518	4.6	0.0215062	4.7	0.0210534	4.8	0	4.8	0.0206193	4.9	0.0202027
f10.2	10	f	IF	2.5	0.076961	2.7	0	2.7	-0.0377403	2.6	0	2.6	0.109199	2.9	0.129212	3.3	0.11441	3.7	0.102654	4.1	0.047628	4.3	0.0229895	4.4	0.0444518	4.6	0.0215062	4.7	0.0618754	5	0.0392207	5.2	0	5.2	0.0377403	5.4	0	5.4	0	5.4	0.0183491	5.5	0
f10.3	10	f	IF	2.3	0.122602	2.6	-0.0392207	2.5	0	2.5	-0.040822	2.4	0.0800427	2.6	0.143101	3	0.0953102	3.3	0.141079	3.8	0.0512933	4	0.0246926	4.1	0.047628	4.3	0.0454624	4.5	0.0434851	4.7	0	4.7	0.0210534	4.8	0.0800427	5.2	0	5.2	0	5.2	-0.0194181	5.1	0.0194181
f10.4	10	f	IF	2.5	0.076961	2.7	-0.0377403	2.6	0.0377403	2.7	-0.0377403	2.6	0.0377403	2.7	0	2.7	0.0363676	2.8	0.133531	3.2	0.0896122	3.5	0.0555699	3.7	0.126752	4.2	0.0235305	4.3	0.0889475	4.7	0	4.7	-0.0215062	4.6	0.0631789	4.9	-0.0206193	4.8	0.0206193	4.9	0.0202027	5	0.0198026
f10.5	10	f	IF	2.6	0.0377403	2.7	0	2.7	0	2.7	-0.0377403	2.6	0.074108	2.8	0.101783	3.1	0.121361	3.5	0.0822381	3.8	0.0512933	4	0.0487902	4.2	0.0689929	4.5	0.0219789	4.6	0.0425596	4.8	0.0206193	4.9	0	4.9	0.0202027	5	0.0198026	5.1	0	5.1	0	5.1	0.0194181
f13.6	13	f	IF	2.3	0	2.3	0	2.3	0.0425596	2.4	0.0800427	2.6	0.109199	2.9	0.0666914	3.1	0.0625204	3.3	0.029853	3.4	0.0845574	3.7	0.102654	4.1	0	4.1	0.0240976	4.2	0.0909718	na	na	na	na	na	na	na	na	na	na	na	na	na	na
f13.8	13	f	IF	2.4	0	2.4	0	2.4	0.040822	2.5	0.076961	2.7	0.071459	2.9	0.159065	3.4	0.0571584	3.6	0	3.6	0.0800427	3.9	0.074108	4.2	0.04652	4.4	0	na	na	na	na	na	na	na	na	na	na	na	na	na	na	na	na
f13.9	13	f	IF	2.4	0	2.4	0	2.4	-0.0425596	2.3	0.0833816	2.5	0.076961	2.7	0.13815	3.1	0.0923733	3.4	0.0289875	3.5	0.0822381	3.8	0.0759859	4.1	0.047628	4.3	0.0229895	4.4	0.0224729	4.5	0	4.5	0.0434851	4.7	0	4.7	0	4.7	0	4.7	0.0210534	4.8	0.0206193
f14.10	14	f	IF	2.1	0.04652	2.2	0.0444518	2.3	0.0833816	2.5	0.113329	2.8	0.0689929	3	0.0953102	3.3	0.0588405	3.5	0.0822381	3.8	0.100083	4.2	0.04652	4.4	0.0224729	4.5	0.0434851	4.7	0.0416727	4.9	0	4.9	0.0594234	5.2	-0.0194181	5.1	0	5.1	0	5.1	0.0571584	na	na
f15.1	15	f	IF	2.2	0	2.2	0.0444518	2.3	0.122602	2.6	0.074108	2.8	0.0689929	3	0.0953102	3.3	0.0588405	3.5	0.0555699	3.7	0.0779615	4	0.0487902	4.2	0.04652	4.4	0.0444518	4.6	0.0215062	4.7	0.0210534	4.8	0.040822	5	0.0392207	5.2	0	5.2	0.0190482	5.3	0.0370413	na	na
f15.2	15	f	IF	2.1	0.04652	2.2	0.0444518	2.3	0.0425596	2.4	0.0800427	2.6	0.074108	2.8	0	2.8	0.101783	3.1	0.0317487	3.2	0.145182	3.7	0.0266682	3.8	0.146603	4.4	0.0224729	4.5	0	4.5	0.0434851	4.7	0	4.7	0.0210534	4.8	0	4.8	0.040822	5	0	na	na
f16.5	16	f	IF	2.2	0	2.2	0.0444518	2.3	0.0833816	2.5	0.076961	2.7	0.0363676	2.8	0.0689929	3	0.0645385	3.2	0.0896122	3.5	0.0822381	3.8	0.0512933	4	0.117783	4.5	-0.0224729	4.4	0.0444518	4.6	0.0215062	4.7	0	4.7	0.0210534	4.8	0.0206193	na	na	na	na	na	na
f17.11	17	f	IF	2	0.0487902	2.1	0.04652	2.2	0.127833	2.5	0.076961	2.7	0.105361	3	0.182322	3.6	-0.0571584	3.4	0.111226	3.8	0.0759859	4.1	0	4.1	0.0706176	4.4	0	4.4	0.0224729	4.5	0.0219789	na	na	na	na	na	na	na	na	na	na	na	na
f21.2	21	f	IF	2.1	0.0909718	2.3	0.0425596	2.4	0.040822	2.5	0.0392207	2.6	0.074108	2.8	0.133531	3.2	0.0307717	3.3	0.0870114	3.6	0.027399	3.7	0.0779615	4	0.0953102	4.4	0.0224729	4.5	0	4.5	0.0645385	na	na	na	na	na	na	na	na	na	na	na	na
f22.2	22	f	IF	2.7	0.0363676	2.8	0.0689929	3	0.0327898	3.1	0.0317487	3.2	0.0307717	3.3	0.11441	3.7	0.0779615	4	0.0953102	4.4	0.0224729	4.5	0.0434851	4.7	0.0210534	4.8	0.0206193	4.9	0.0202027	na	na	na	na	na	na	na	na	na	na	na	na	na	na
f23.4	23	f	IF	2.6	0.074108	2.8	0.0350913	2.9	0.0666914	3.1	0.0317487	3.2	0.117783	3.6	0.0800427	3.9	0.0500104	4.1	0.0240976	4.2	0.0235305	4.3	0.0454624	4.5	0.0219789	4.6	0.0631789	na	na	na	na	na	na	na	na	na	na	na	na	na	na	na	na
f23.5	23	f	IF	2.8	0.0689929	3	0	3	0.0645385	3.2	0.0307717	3.3	0.0870114	3.6	0.0540672	3.8	0.0512933	4	0.0246926	4.1	0.047628	4.3	0.0454624	4.5	0.0219789	4.6	0.0425596	na	na	na	na	na	na	na	na	na	na	na	na	na	na	na	na
			sample sizes	17	17	17	17	17	17	17	17	17	17	17	17	17	17	17	17	17	17	17	17	17	17	17	17	14	14	12	12	10	10	10	10	10	10	9	9	9	9	6	6
control group males
f9.1	9	m	C	2.1	0.356675	3	0	3	0.0327898	3.1	0	3.1	0.0625204	3.3	0.11441	3.7	0.126752	4.2	0.0909718	4.6	0	4.6	0.0631789	4.9	0.0594234	5.2	0	5.2	0.0377403	5.4	0.0540672	5.7	0.0173917	5.8	0.0339016	6	0.0165293	6.1	0.0162605	6.2	0.0472529	na	na
f9.3	9	m	C	2	0.371564	2.9	0.0339016	3	0.0327898	3.1	0	3.1	0.0317487	3.2	0.17185	3.8	0.100083	4.2	0.0909718	4.6	0.0215062	4.7	0.0210534	4.8	0.0606246	5.1	0.0571584	5.4	0.071459	5.8	0.0504309	6.1	0.0162605	6.2	0.0317487	6.4	0.0155042	6.5	0	6.5	0.0882926	na	na
f10.10	10	m	C	2.1	0.287682	2.8	0	2.8	0.0350913	2.9	-0.0350913	2.8	0.194156	3.4	0.137201	3.9	0.0976385	4.3	0.0889475	4.7	0.0618754	5	0.0582689	5.3	0.0186921	5.4	0.0183491	5.5	0.0357181	5.7	0.0678226	6.1	-0.0333364	5.9	0.0495969	6.2	0	6.2	0.0160003	na	na	na	na
f10.8	10	m	C	1.9	0.274437	2.5	0.0392207	2.6	0	2.6	0	2.6	0.207639	3.2	0.117783	3.6	0.105361	4	0.0953102	4.4	0.0444518	4.6	0.0425596	4.8	0.0206193	4.9	0.0202027	5	0.0392207	5.2	0.074108	5.6	-0.0180185	5.5	0	5.5	0.0180185	5.6	0	5.6	0	5.6	0.0176996
f10.9	10	m	C	2.4	0.223144	3	0	3	0	3	0	3	0.182322	3.6	0.154151	4.2	0.0689929	4.5	0.105361	5	0.0392207	5.2	0.0560895	5.5	0.0180185	5.6	0.0176996	5.7	0.0512933	6	0.0487902	6.3	-0.0322609	6.1	0.0635134	6.5	-0.0155042	6.4	0.0307717	na	na	na	na
f12.2	12	m	C	2.3	0.122602	2.6	0.0377403	2.7	0	2.7	0.0363676	2.8	0.133531	3.2	0.0896122	3.5	0.0822381	3.8	0.0259755	3.9	0.074108	4.2	0.0689929	4.5	0	4.5	0.0434851	4.7	0.081678	5.1	0.0194181	5.2	0.0190482	5.3	0.0370413	5.5	0	5.5	0.0357181	5.7	0	5.7	0
f12.3	12	m	C	2.5	0.076961	2.7	0.0363676	2.8	-0.0363676	2.7	0.071459	2.9	0.129212	3.3	0.11441	3.7	0.0779615	4	0.0246926	4.1	0.047628	4.3	0.0674413	4.6	0.0425596	4.8	0	4.8	0.117783	5.4	0.0183491	5.5	0.0180185	5.6	0	5.6	0.0350913	5.8	0.0170944	5.9	-0.0170944	5.8	0.0170944
f13.2	13	m	C	2.3	0.0425596	2.4	0.0800427	2.6	-0.0392207	2.5	0.14842	2.9	0.0984401	3.2	0.145182	3.7	0.0526437	3.9	0.0500104	4.1	0.0240976	4.2	0.0689929	4.5	0	4.5	0.0434851	4.7	0.0618754	5	0.0392207	5.2	0.0190482	5.3	0	5.3	0.0186921	5.4	0.0183491	5.5	0.0180185	5.6	0.0350913
f13.3	13	m	C	2.7	0	2.7	0	2.7	0	2.7	0.169899	3.2	0.0896122	3.5	0.133531	4	0.0953102	4.4	0.065958	4.7	0.0210534	4.8	0.0206193	4.9	0.0594234	5.2	0.0190482	5.3	0.0370413	5.5	0.0180185	5.6	0	5.6	0.0350913	5.8	0	5.8	0	5.8	0.0170944	5.9	0.0333364
f13.4	13	m	C	2.2	0.0444518	2.3	-0.0444518	2.2	0	2.2	0.167054	2.6	0.074108	2.8	0.133531	3.2	0.117783	3.6	0.0800427	3.9	0.0500104	4.1	0.0240976	4.2	0.04652	4.4	0.0444518	4.6	0.0833816	5	0.0392207	5.2	0.0377403	5.4	0.0363676	5.6	0	5.6	0.0350913	5.8	0.0170944	5.9	0.0495969
f14.1	14	m	C	2	0.139762	2.3	0.0425596	2.4	0.189242	2.9	0.0984401	3.2	0.117783	3.6	0.130053	4.1	0.115069	4.6	0.0215062	4.7	0.0416727	4.9	0.0784716	5.3	0.0186921	5.4	0.071459	5.8	0	5.8	0.0170944	5.9	0.0168071	6	-0.0168071	5.9	0.0333364	6.1	0.0162605	6.2	0.0625204	na	na
f14.3	14	m	C	2	0.0953102	2.2	0.0444518	2.3	0.19671	2.8	0.0689929	3	0.154151	3.5	0.133531	4	0.0953102	4.4	0.0444518	4.6	0.0631789	4.9	0.0400053	5.1	0.0384663	5.3	0.0550598	5.6	0	5.6	0.0350913	5.8	0.0339016	6	0	6	-0.0168071	5.9	0.0168071	6	0.0165293	na	na
f14.4	14	m	C	2.2	0.0444518	2.3	0.0425596	2.4	0.189242	2.9	0.129212	3.3	0.0588405	3.5	0.133531	4	0.0487902	4.2	0.0689929	4.5	0.0219789	4.6	0.0631789	4.9	0.0400053	5.1	0.0384663	5.3	0	5.3	0	5.3	0	5.3	-0.0190482	5.2	0.0377403	5.4	0.0363676	5.6	0.0350913	na	na
f15.5	15	m	C	2.2	0.0870114	2.4	0.040822	2.5	0.182322	3	0.0953102	3.3	0.11441	3.7	0.0266682	3.8	0.0512933	4	0.0487902	4.2	0.0909718	4.6	0	4.6	0.0833816	5	0	5	0.0582689	5.3	0	5.3	0.0370413	5.5	0.0531098	5.8	0.0339016	6	0	6	0.0487902	na	na
f15.6	15	m	C	2	0.0953102	2.2	0.0444518	2.3	0.19671	2.8	0.0689929	3	0.0953102	3.3	0.029853	3.4	0.0571584	3.6	0.105361	4	0.0953102	4.4	0.0224729	4.5	0.105361	5	0.0392207	5.2	0.0560895	5.5	0	5.5	0.0531098	5.8	-0.0173917	5.7	0.0173917	5.8	0	5.8	0	na	na
f16.7	16	m	C	2.1	0.0909718	2.3	0.0425596	2.4	0.189242	2.9	0.0984401	3.2	0.117783	3.6	0	3.6	0.0800427	3.9	0.074108	4.2	0.112478	4.7	0	4.7	0.0618754	5	0.0392207	5.2	0	5.2	0.0377403	5.4	-0.0186921	5.3	0.0370413	5.5	-0.0183491	5.4	0.0183491	5.5	0.0180185	na	na
f17.2	17	m	C	2.2	0.0444518	2.3	0.122602	2.6	0.175891	3.1	0.0625204	3.3	0.141079	3.8	0.0512933	4	0.117783	4.5	0.0645385	4.8	0.0800427	5.2	0.0190482	5.3	0.0727594	5.7	0.0173917	5.8	0.0339016	6	0	6	0.0327898	6.2	0.0625204	6.6	0.029853	6.8	0.0431722	7.1	0.0277796	na	na
f17.3	17	m	C	2.1	0.04652	2.2	0.0870114	2.4	0.223144	3	0.182322	3.6	0.105361	4	0.0723207	4.3	0.110001	4.8	0.040822	5	0.0953102	5.5	0.0180185	5.6	0.101783	6.2	0.0160003	6.3	0.0615579	6.7	0	6.7	0.0438026	7	0.0141846	na	na	na	na	7.2	0.0137933	na	na
f17.4	17	m	C	2.1	0.0909718	2.3	0.0833816	2.5	0.24686	3.2	0.117783	3.6	0.105361	4	0.0953102	4.4	0.065958	4.7	0.0618754	5	0.0582689	5.3	0.0370413	5.5	0.103541	6.1	0	6.1	0.0162605	6.2	0.0472529	6.5	0	6.5	0.0303053	na	na	na	na	7	0.0281709	na	na
f17.5	17	m	C	2	0.0953102	2.2	0.0444518	2.3	0.19671	2.8	0.194156	3.4	0.137201	3.9	0.0500104	4.1	0.0930904	4.5	0.0434851	4.7	0.081678	5.1	0.0194181	5.2	0.0918075	5.7	0.0173917	5.8	0.0504309	6.1	0.0322609	6.3	0	6.3	0.04652	na	na	na	na	6.7	0.0719735	na	na
f18.b	18	m	C	na	na	na	na	2.8	0.101783	3.1	0.0625204	3.3	0.0588405	3.5	0.108214	3.9	0.0976385	4.3	0.0229895	4.4	0.0444518	4.6	0.0631789	4.9	0.0400053	5.1	0.0384663	5.3	0	5.3	0.0186921	5.4	0.0183491	5.5	0.0180185	5.6	0.0176996	na	na	na	na	na	na
f19.2	19	m	C	1.9	0.146603	2.2	0.167054	2.6	0.143101	3	0.125163	3.4	0.0845574	3.7	0.0779615	4	0.0723207	4.3	0.0454624	4.5	0.0851578	4.9	0.0400053	5.1	0	5.1	0	5.1	0.0384663	5.3	0.0370413	5.5	0.0357181	5.7	0.0173917	5.8	0.0170944	na	na	na	na	na	na
f21.10	21	m	C	2.6	0.074108	2.8	0.133531	3.2	0.145182	3.7	0.0266682	3.8	0.0512933	4	0.0953102	4.4	0.0444518	4.6	0.0215062	4.7	0.0618754	5	0.0198026	5.1	0.0194181	5.2	0.0377403	5.4	0.0183491	5.5	0	na	na	na	na	na	na	na	na	na	na	na	na
f21.12	21	m	C	2.4	0.0800427	2.6	0.143101	3	0.154151	3.5	0.0822381	3.8	0.0512933	4	0.161268	4.7	0	4.7	0.0618754	5	0.0392207	5.2	0.074108	5.6	0.0176996	5.7	0.0173917	5.8	0	5.8	0	na	na	na	na	na	na	na	na	na	na	na	na
f21.13	21	m	C	2.2	0.167054	2.6	0.109199	2.9	0.188052	3.5	0.0822381	3.8	0.100083	4.2	0.0909718	4.6	0	4.6	0.0425596	4.8	0.0206193	4.9	0.0594234	5.2	0.0377403	5.4	0.0363676	5.6	0.0350913	5.8	0	na	na	na	na	na	na	na	na	na	na	na	na
f21.15	21	m	C	na	na	na	na	2.9	0.129212	3.3	0.11441	3.7	0.0266682	3.8	0.100083	4.2	0.0689929	4.5	0.0645385	4.8	0.0606246	5.1	0.0384663	5.3	0.0370413	5.5	0.0180185	5.6	0.0350913	5.8	0.0170944	na	na	na	na	na	na	na	na	na	na	na	na
f21.8	21	m	C	2.4	0.154151	2.8	0.0689929	3	0.154151	3.5	0.0822381	3.8	0.0512933	4	0.202941	4.9	-0.0851578	4.5	0.0851578	4.9	0.0202027	5	0.0392207	5.2	0.0190482	5.3	0.0186921	5.4	0.0540672	5.7	0	na	na	na	na	na	na	na	na	na	na	na	na
f21.9	21	m	C	2.3	0.122602	2.6	0.109199	2.9	0.129212	3.3	0.0870114	3.6	0.0800427	3.9	0.0976385	4.3	0.0229895	4.4	0.0870114	4.8	0.0206193	4.9	0.0594234	5.2	0.0190482	5.3	0.0370413	5.5	0.0180185	5.6	0	na	na	na	na	na	na	na	na	na	na	na	na
f23.2	23	m	C	2.6	0.109199	2.9	0.0666914	3.1	0.121361	3.5	0.0555699	3.7	0.0779615	4	0.0246926	4.1	0.0240976	4.2	0.0235305	4.3	0.0229895	4.4	0.0224729	4.5	0.0219789	4.6	0.0215062	na	na	na	na	na	na	na	na	na	na	na	na	na	na	na	na
f24.1	24	m	C	3.1	0.176931	3.7	0.0526437	3.9	0.0500104	4.1	0.0706176	4.4	0.0224729	4.5	0.0219789	4.6	0.0425596	na	na	na	na	na	na	na	na	na	na	na	na	na	na	na	na	na	na	na	na	na	na	na	na	na	na
			sample sizes	28	28	28	28	30	30	30	30	30	30	30	30	30	30	29	29	29	29	29	29	29	29	29	29	28	28	28	28	22	22	22	22	19	19	17	17	18	18	6	6
IF group males
f9.5	9	m	IF	2.2	0.204794	2.7	-0.0377403	2.6	0.0377403	2.7	0	2.7	0	2.7	0.13815	3.1	0.121361	3.5	0.108214	3.9	0.074108	4.2	0.04652	4.4	0.0444518	4.6	0.0215062	4.7	0.0618754	5	0.0582689	5.3	0.0550598	5.6	0.0689929	6	0.0165293	6.1	0.0162605	6.2	0.0160003	na	na
f9.6	9	m	IF	1.9	0.191055	2.3	0.0833816	2.5	0.0392207	2.6	-0.0392207	2.5	0.0392207	2.6	0.143101	3	0.154151	3.5	0.133531	4	0.0246926	4.1	0.115069	4.6	0.0425596	4.8	0.0990909	5.3	0	5.3	0.0901511	5.8	0.0170944	5.9	0.0495969	6.2	0	6.2	0.0472529	6.5	0	na	na
f10.1	10	m	IF	2.3	0.122602	2.6	0	2.6	0	2.6	0	2.6	0.109199	2.9	0.159065	3.4	0.111226	3.8	0.123614	4.3	0.0454624	4.5	0.0219789	4.6	0.0833816	5	0.0582689	5.3	0.0370413	5.5	0.0531098	5.8	0	5.8	0.0339016	6	0.0165293	6.1	0.0162605	na	na	na	na
f12.4	12	m	IF	2.5	0	2.5	0.0392207	2.6	0	2.6	0	2.6	0.109199	2.9	0.129212	3.3	0.11441	3.7	0.0266682	3.8	0.0759859	4.1	0.0706176	4.4	0.065958	4.7	0.0210534	4.8	0.0606246	5.1	0.0384663	5.3	0	5.3	0.0186921	5.4	0.0363676	5.6	0.0176996	5.7	-0.0176996	5.6	0.0176996
f12.5	12	m	IF	2.5	0	2.5	0.0392207	2.6	0	2.6	-0.0392207	2.5	0.14842	2.9	0.129212	3.3	0.141079	3.8	0	3.8	0.100083	4.2	0.0909718	4.6	0.0425596	4.8	0.0606246	5.1	0.0935261	5.6	0.0350913	5.8	0.0170944	5.9	0.0168071	6	0.0487902	6.3	0.0312525	na	na	na	na
f12.6	12	m	IF	2.6	0	2.6	0	2.6	0	2.6	0	2.6	0.074108	2.8	0.133531	3.2	0.145182	3.7	-0.027399	3.6	0.130053	4.1	0.0930904	4.5	0.0645385	4.8	0.040822	5	0.0953102	5.5	0.0180185	5.6	0.0350913	5.8	0	5.8	0.0504309	6.1	0	6.1	0.0162605	6.2	0
f13.7	13	m	IF	2.4	0	2.4	0.040822	2.5	-0.040822	2.4	0.0800427	2.6	0.109199	2.9	0.0984401	3.2	0.0896122	3.5	0.0555699	3.7	0.0779615	4	0.117783	4.5	0	4.5	0.0645385	4.8	0.040822	5	0.0198026	5.1	0.0194181	5.2	0.0190482	5.3	0	5.3	0.0186921	5.4	0	5.4	0.0540672
f14.11	14	m	IF	2	0.0487902	2.1	0.04652	2.2	0.127833	2.5	0.113329	2.8	0.0689929	3	0.154151	3.5	0.0555699	3.7	0.102654	4.1	0.115069	4.6	0.0425596	4.8	0.0206193	4.9	0.0594234	5.2	0	5.2	0.0377403	5.4	0	5.4	0.0183491	5.5	0.0180185	5.6	0	5.6	0.0350913	na	na
f14.9	14	m	IF	2.1	0.04652	2.2	0.0444518	2.3	0.0425596	2.4	0.0800427	2.6	0.074108	2.8	0.101783	3.1	0.121361	3.5	0.0822381	3.8	0.100083	4.2	0.0689929	4.5	0.0645385	4.8	0.0606246	5.1	0.0384663	5.3	0	5.3	0.0370413	5.5	0.0357181	5.7	0	5.7	0.0344862	5.9	0.0495969	na	na
f15.4	15	m	IF	2.2	0	2.2	0.0870114	2.4	0.0800427	2.6	0.109199	2.9	0.0666914	3.1	0.0923733	3.4	0.0289875	3.5	0.108214	3.9	0.120628	4.4	0	4.4	0.127833	5	0	5	0.0198026	5.1	0.0384663	5.3	0	5.3	0.0370413	5.5	0.0357181	5.7	0	5.7	0.0344862	na	na
f16.1	16	m	IF	2.1	0.04652	2.2	0.0444518	2.3	0.122602	2.6	0.109199	2.9	0.0984401	3.2	0.0307717	3.3	0.0870114	3.6	0.0800427	3.9	0.0500104	4.1	0.047628	4.3	0.13062	4.9	0.0400053	5.1	0.0571584	5.4	0.0183491	5.5	0.0531098	5.8	0.0339016	6	0.0165293	6.1	0.0162605	6.2	0.0317487	na	na
f16.3	16	m	IF	2.1	0	2.1	0.04652	2.2	0.127833	2.5	0.076961	2.7	0.071459	2.9	0.0666914	3.1	0.0923733	3.4	0.0845574	3.7	0.0526437	3.9	0.0500104	4.1	0.0930904	4.5	0.0434851	4.7	0.0618754	5	0.0392207	5.2	0.0190482	5.3	0.0550598	5.6	-0.0180185	5.5	0.0357181	5.7	0.0173917	na	na
f16.4	16	m	IF	1.9	0.0512933	2	0.0487902	2.1	0.133531	2.4	0.117783	2.7	0.071459	2.9	0.0984401	3.2	0.0606246	3.4	0.111226	3.8	0.0759859	4.1	0.047628	4.3	0.110001	4.8	0.0206193	4.9	0.0400053	5.1	0.0384663	5.3	0.0186921	5.4	0.0540672	5.7	0.0173917	5.8	0	5.8	0.0339016	na	na
f17.10	17	m	IF	2	0.0487902	2.1	0	2.1	0.174353	2.5	0.076961	2.7	0.105361	3	0.125163	3.4	0.0845574	3.7	0.102654	4.1	0.0706176	4.4	0.0444518	4.6	0.122602	5.2	0.0190482	5.3	0	5.3	0	5.3	0.0727594	5.7	0.0173917	5.8	0.0170944	5.9	0.0333364	6.1	0.0162605	na	na
f17.12	17	m	IF	1.9	0.0512933	2	0.0487902	2.1	0.174353	2.5	0.076961	2.7	0.169899	3.2	0.0896122	3.5	0.0822381	3.8	0.123614	4.3	0.0454624	4.5	-0.0689929	4.2	0.213574	5.2	0.0190482	5.3	0	5.3	0.0186921	5.4	0.071459	5.8	0.0170944	5.9	0.0168071	6	0	6	0.0327898	na	na
f17.7	17	m	IF	2	0.0953102	2.2	0.0444518	2.3	0.160343	2.7	0.105361	3	0.0953102	3.3	0.0588405	3.5	0.0822381	3.8	0.100083	4.2	0.0689929	4.5	0.0645385	4.8	0.0800427	5.2	0	5.2	0.0190482	5.3	0.0186921	5.4	0.0540672	5.7	0.0173917	5.8	0	5.8	0	5.8	0.0170944	na	na
f17.8	17	m	IF	1.9	0.100083	2.1	0.04652	2.2	0.167054	2.6	0.109199	2.9	0.129212	3.3	0.029853	3.4	0.0845574	3.7	0.102654	4.1	0.0706176	4.4	0.065958	4.7	0.0618754	5	0.0198026	5.1	0.0194181	5.2	0	5.2	0.0560895	5.5	0.0357181	5.7	0.0173917	5.8	0.0339016	6	0	na	na
f17.9	17	m	IF	2	0.0487902	2.1	0.04652	2.2	0.0870114	2.4	0.0800427	2.6	0.143101	3	0.0953102	3.3	0.167054	3.9	0.0976385	4.3	0.0889475	4.7	0.0416727	4.9	0.115513	5.5	0	5.5	0	5.5	0.0357181	5.7	0.0512933	6	0.0487902	6.3	-0.0160003	6.2	0.0160003	6.3	0.04652	na	na
f21.3	21	m	IF	2.4	0.040822	2.5	0.0392207	2.6	0.074108	2.8	0.0689929	3	0.0645385	3.2	0.117783	3.6	0.0540672	3.8	0.0512933	4	0.0487902	4.2	0.04652	4.4	0.0870114	4.8	0.0206193	4.9	0.0400053	5.1	0.0194181	na	na	na	na	na	na	na	na	na	na	na	na
f21.5	21	m	IF	2.2	0.0870114	2.4	0.040822	2.5	0.076961	2.7	0.071459	2.9	0.0984401	3.2	0.145182	3.7	0.0526437	3.9	0.074108	4.2	-0.0240976	4.1	0.047628	4.3	0.0674413	4.6	0.0215062	4.7	0.0210534	4.8	0.0606246	na	na	na	na	na	na	na	na	na	na	na	na
f21.6	21	m	IF	2.5	0.0392207	2.6	0.074108	2.8	0.0350913	2.9	0.0666914	3.1	0.0625204	3.3	0.141079	3.8	0.0512933	4	0.0723207	4.3	0.0229895	4.4	0.065958	4.7	0.0618754	5	0.0198026	5.1	0.0194181	5.2	0.0190482	na	na	na	na	na	na	na	na	na	na	na	na
f21.7	21	m	IF	2.3	0.0425596	2.4	0.040822	2.5	0.113329	2.8	0.0689929	3	0.0645385	3.2	0.17185	3.8	0.0512933	4	0.0487902	4.2	0.04652	4.4	0.065958	4.7	0.0618754	5	0.0198026	5.1	0.0194181	5.2	0.0560895	na	na	na	na	na	na	na	na	na	na	na	na
f22.1	22	m	IF	2.6	0	2.6	0.109199	2.9	0.0339016	3	0.0327898	3.1	0.0317487	3.2	0.145182	3.7	0.126752	4.2	0.04652	4.4	0.0444518	4.6	0.0425596	4.8	0.0206193	4.9	0	4.9	0.0202027	na	na	na	na	na	na	na	na	na	na	na	na	na	na
f23.3	23	m	IF	2.8	0	2.8	0.0689929	3	0.0953102	3.3	0.0588405	3.5	0.0555699	3.7	0.126752	4.2	0.0689929	4.5	0.0645385	4.8	0.0206193	4.9	0.0400053	5.1	0.0194181	5.2	0	na	na	na	na	na	na	na	na	na	na	na	na	na	na	na	na
			sample sizes	24	24	24	24	24	24	24	24	24	24	24	24	24	24	24	24	24	24	24	24	24	24	24	24	23	23	22	22	18	18	18	18	18	18	18	18	16	16	3	3

## Sheet: S4 contests
Table S4
Performance of IF fish (fish subjected to intermittent feeding treatment) in contest competition against control fish.
trial	sex of contestants	ID (IF fish)	days post treatment	outcome (IF fish)	SL [cm] of IF fish	weight [g] of IF fish	ID (C fish)	SL [cm] of C fish	weight [g] of C fish
1	m	f13.7	581	Loser	6.3	8.79	f14.4	6.3	8.34
2	m	f12.4	603	Loser	6.3	8.06	f21.8	6.3	8.55
3	m	f17.12	545	Winner	6.6	9.16	f13.4	6.6	9.69
4	m	f15.4	545	Winner	6.6	9.55	f13.3	6.6	9.97
6	m	f16.1	546	Loser	7	12.14	f14.1	6.9	10.28
7	m	f21.6	403	Loser	6.5	9.16	f15.5	6.6	9.33
8	m	f17.10	547	Loser	6.5	9.07	f19.2	6.5	9.31
9	m	f16.3	547	Winner	6.3	8.55	f10.8	6.3	8.46
10	m	f16.4	547	Winner	6.5	8.87	f12.2	6.3	9.06
11	m	f21.5	455	Loser	6.1	7.88	f18.b	6.2	8.17
12	m	f21.7	455	Winner	6.5	9.16	f13.2	6.4	9.09
13	m	f9.6	683	Winner	7.7	14.85	f17.4	7.8	15.37
15	m	f17.7	599	Winner	6.4	9.23	f12.3	6.3	8.58
16	m	f14.11	607	Winner	7.3	11.66	f21.12	6.5	9.23
17	m	f17.9	599	Winner	7.1	12.12	f21.13	6.7	9.59
18	m	f10.1	607	Loser	6.8	10.94	f21.15	6.7	9.87
19	m	f23.3	419	Loser	6	7.46	f16.7	6.1	7.43
20	m	f12.5	659	Winner	7.3	14.08	f9.3	7.8	14.46
21	m	f12.6	659	Loser	7.5	13.32	f17.5	7.8	15.3
22	f	f23.5	453	Winner	5.5	5.48	f16.6	5.5	5.98
23	f	f13.9	671	Winner	5.5	6.28	f17.1	5.5	5.99
24	f	f21.2	491	Winner	5.7	6.16	f23.1	5.5	6.06
26	f	f22.2	478	Winner	5.4	5.34	f23.2	5.3	5.34
27	m	f22.1	478	Winner	5.4	5.07	f24.1	5.4	4.98
28	f	f10.3	700	Loser	5.7	6.44	f14.6	5.6	6.35
29	f	f23.4	454	Loser	5.7	6.46	f10.7	5.6	5.91
30	f	f10.4	701	Loser	5.8	6.8	f14.2	5.7	6.29
31	f	f15.2	636	Loser	5.7	5.74	f10.6	5.7	6.66
33	f	f10.5	701	Winner	5.8	6.68	f21.11	5.9	6.58
34	f	f15.1	637	Winner	6.2	8.35	f9.2	6.1	7.75
